# Supplementary material for: Circadian regulation of night feeding and daytime detoxification in a formidable Asian pest Spodoptera litura
Source: Commun Biol. 2021 Mar 5;4:286. doi: 10.1038/s42003-021-01816-9 (PMC7935888; doi:10.1038/s42003-021-01816-9)
Supplement: Supplementary file 4 — Supplementary Data 1 [file 42003_2021_1816_MOESM4_ESM.xlsx]

## Sheet: Sheet1
Supplementary Data 1. Primers and siRNA sequences used for RT-qPCR and other experiments
	Primers for RT-qPCR of the 9 newly annotated circadian genes
	Forward	Reverse
SlituClk	5'-AAGAGCATGAAACAAGAGGGT-3'	5'-ACAAGGGTTGGTAGGAGGAGGT-3'
SlituBaml1	5'-CTTCACATTTTAGTTCGGAGAGC-3'	5'-GCTGTGGTTCTGTTTTTTGTCA-3'
SlituPer	5'-CAAGGTGCAAGGCAGTGTGT-3'	5'-TCGTAGACTTCTCGTTCCCACT-3'
SlituTim	5'-GAAATATGCGATGATTGGTCGG-3'	5'-TGTGCTGGGGGAGTAACTGTAG-3'
SlituCwo	5'-ACGGAACACTGACGAACCTTT-3'	5'-CCTGCGACGCTTCTCTATGAT-3'
SlituCry1	5'-GCGGCATACCACCTCTTACTTA-3'	5'-TGCCAAACTTGACTCCTGTGAA-3'
SlituCry2	5'-TGGGAAGAAGGAATGAAGGTG-3'	5'-GAAACGCACTGGACAATAGCA-3'
SlituVri	5'-GGCTCAGTTCTCAACCTGTCCA-3'	5'-CTTGTCACCGAGATGGGATTTA-3'
SlituPdpε1	5'-TGACGACCTGAAAGACGACAA-3'	5'-GCTTCTCTCGCAGGATGTGATT-3'
SlActin3	5’-TGAGACCTTCAACTCCCCCG-3’	5’-GCGACCAGCCAAGTCCAGAC-3’
	Primers for the E-box enhancer of the representative detoxification genes
SlituP450-082-E1	5'-CAAGCTTCTATTTTTAGCCCGGAGTCAGG-3'	5'-CCTCGAGAGTTCTTAAAAAAATATTACTGGGTT-3'
SlituGST35-E1	5'-CAGATCTGACCTGTAATTGTATCCCCCAC-3'	5'-ACGCGTCGACTGGTATCGAATTTCGCTTATCC-3'
SlituCOE051-E1	5'-CAAGCTTCGAGAGACACTCACCGTAAGC-3'	5'-CCTCGAGTGAGATTGTTACCTACTCATGCATA-3'
	siRNA sequences for knockdown of 5 core circadian genes and the control gene
si-SlituClk_203	5'-GAGCUCACGAUGUUCAAGATT-3'	5'-UCUUGAACAUCGUGAGCUCTT-3'
si-SlituBaml1_207	5'-AGUCCAACGAGAAGAAGUATT-3'	5'-UACUUCUUCUCGUUGGACUTT-3'
si-SlituPer_1333	5'-CUGGAGUUCGUUAUUGGAATT-3'	5'-UUCCAAUAACGAACUCCAGTT-3'
si-SlituTim_697	5'-CAUGUUGUGACCUUGCAUATT-3'	5'-UAUGCAAGGUCACAACAUGTT-3'
si-SlituCwo_771	5'-GCGAGGAGAGCCAACCUUATT-3'	5'-UAAGGUUGGCUCUCCUCGCTT-3'
si-GFP	5'-AUAGACGUUGUGGCUGUUGUA-3'	5'-CAACAGCCACAACGUCUAUUU-3'
	Primers for ORF cloning of 4 circadian core genes
SlituClk-1	5'-CAGATCTATGGACGACGACGGTGATGA-3'	5'-TTGCGCCGCTCAAGCGTAATCTGGAAC
		ATCGTATGGGTACTGCGGCATGTGCGGGT-3'
SlituBaml1-1	5'-CGGATCCATGGCGCGCGAGTACGCGC-3'	5'-TTTACGGCCAGGCTACTTATCGTCGTCA
		TCCTTGTAATCGGGCAGAGGCCACGGCA-3'
SlituPer-1	5'-CGGATCCATGGCTGCTATCTTGTGCAGTAA-3'	5'-TTGCGCCGCTTAAGCGTAATCTGGAACAT
		CGTATGGGTAACAAGTGGACGAGCTGGAT-3'
SlituTim-1	5'-CGGATCCATGCAGGTACACGGAACACTG-3'	5'-TTGCGCCGCTTACTTATCGTCGTCATC
		CTTGTAATCTACAGCTCGCCATTGGTC-3'
