# Supplementary material for: Circadian regulation of night feeding and daytime detoxification in a formidable Asian pest Spodoptera litura
Source: Commun Biol. 2021 Mar 5;4:286. doi: 10.1038/s42003-021-01816-9 (PMC7935888; doi:10.1038/s42003-021-01816-9)
Supplement: Supplementary file 5 — Supplementary Data 2 [file 42003_2021_1816_MOESM5_ESM.xlsx]

## Sheet: Sheet1
Supplementary Data 2. RT-qPCR raw data
Well	Sample name	Ref gene	Ct	Mean Ct GOI	Ct Ref gene	△Ct
A1	Clk_00	SlActin3	17.06	16.55	14.46	2.09
A2	Clk_00	SlActin3	16.36	16.55	14.46	2.09
A3	Clk_00	SlActin3	16.23	16.55	14.46	2.09
A4	Clk_00	SlActin3	16.65	17.0367	14.46	2.57667
A5	Clk_00	SlActin3	16.89	17.0367	14.46	2.57667
A6	Clk_00	SlActin3	17.57	17.0367	14.46	2.57667
A7	Clk_00	SlActin3	17.28	16.8167	14.46	2.35667
A8	Clk_00	SlActin3	16.29	16.8167	14.46	2.35667
A9	Clk_00	SlActin3	16.88	16.8167	14.46	2.35667
A10	Clk_03	SlActin3	17.33	17.4	14.46	2.94
A11	Clk_03	SlActin3	17.21	17.4	14.46	2.94
A12	Clk_03	SlActin3	17.66	17.4	14.46	2.94
B1	Clk_03	SlActin3	16.68	16.82	14.46	2.36
B2	Clk_03	SlActin3	17.05	16.82	14.46	2.36
B3	Clk_03	SlActin3	16.73	16.82	14.46	2.36
B4	Clk_03	SlActin3	16.18	16.19	14.46	1.73
B5	Clk_03	SlActin3	16.33	16.19	14.46	1.73
B6	Clk_03	SlActin3	16.06	16.19	14.46	1.73
B7	Clk_06	SlActin3	16.59	16.57	14.46	2.11
B8	Clk_06	SlActin3	16.73	16.57	14.46	2.11
B9	Clk_06	SlActin3	16.39	16.57	14.46	2.11
B10	Clk_06	SlActin3	16.81	16.6833	14.46	2.22333
B11	Clk_06	SlActin3	16.79	16.6833	14.46	2.22333
B12	Clk_06	SlActin3	16.45	16.6833	14.46	2.22333
C1	Clk_06	SlActin3	16.35	16.0967	14.46	1.63667
C2	Clk_06	SlActin3	15.68	16.0967	14.46	1.63667
C3	Clk_06	SlActin3	16.26	16.0967	14.46	1.63667
C4	Clk_09	SlActin3	16.01	16.0067	14.46	1.54667
C5	Clk_09	SlActin3	16.2	16.0067	14.46	1.54667
C6	Clk_09	SlActin3	15.81	16.0067	14.46	1.54667
C7	Clk_09	SlActin3	16.62	16.39	14.46	1.93
C8	Clk_09	SlActin3	16.32	16.39	14.46	1.93
C9	Clk_09	SlActin3	16.23	16.39	14.46	1.93
C10	Clk_09	SlActin3	16.09	16.2667	14.46	1.80667
C11	Clk_09	SlActin3	16.46	16.2667	14.46	1.80667
C12	Clk_09	SlActin3	16.25	16.2667	14.46	1.80667
D1	Clk_12	SlActin3	16.95	16.9533	14.46	2.49333
D2	Clk_12	SlActin3	16.87	16.9533	14.46	2.49333
D3	Clk_12	SlActin3	17.04	16.9533	14.46	2.49333
D4	Clk_12	SlActin3	16.38	16.15	14.46	1.69
D5	Clk_12	SlActin3	16.29	16.15	14.46	1.69
D6	Clk_12	SlActin3	15.78	16.15	14.46	1.69
D7	Clk_12	SlActin3	16.06	16.28	14.46	1.82
D8	Clk_12	SlActin3	16.4	16.28	14.46	1.82
D9	Clk_12	SlActin3	16.38	16.28	14.46	1.82
D10	Clk_15	SlActin3	16.24	16.4567	14.46	1.99667
D11	Clk_15	SlActin3	16.12	16.4567	14.46	1.99667
D12	Clk_15	SlActin3	17.01	16.4567	14.46	1.99667
E1	Clk_15	SlActin3	16.36	16.3467	14.46	1.88667
E2	Clk_15	SlActin3	16.01	16.3467	14.46	1.88667
E3	Clk_15	SlActin3	16.67	16.3467	14.46	1.88667
E4	Clk_15	SlActin3	16.62	16.9633	14.46	2.50333
E5	Clk_15	SlActin3	16.82	16.9633	14.46	2.50333
E6	Clk_15	SlActin3	17.45	16.9633	14.46	2.50333
E7	Clk_18	SlActin3	16.46	15.9867	14.46	1.52667
E8	Clk_18	SlActin3	15.89	15.9867	14.46	1.52667
E9	Clk_18	SlActin3	15.61	15.9867	14.46	1.52667
E10	Clk_18	SlActin3	16.02	16.09	14.46	1.63
E11	Clk_18	SlActin3	16.24	16.09	14.46	1.63
E12	Clk_18	SlActin3	16.01	16.09	14.46	1.63
F1	Clk_18	SlActin3	15.57	15.74	14.46	1.28
F2	Clk_18	SlActin3	15.72	15.74	14.46	1.28
F3	Clk_18	SlActin3	15.93	15.74	14.46	1.28
F4	Clk_21	SlActin3	15.91	15.9533	14.46	1.49333
F5	Clk_21	SlActin3	16.26	15.9533	14.46	1.49333
F6	Clk_21	SlActin3	15.69	15.9533	14.46	1.49333
F7	Clk_21	SlActin3	16.25	16.2433	14.46	1.78333
F8	Clk_21	SlActin3	16.33	16.2433	14.46	1.78333
F9	Clk_21	SlActin3	16.15	16.2433	14.46	1.78333
F10	Clk_21	SlActin3	16.86	16.62	14.46	2.16
F11	Clk_21	SlActin3	16.74	16.62	14.46	2.16
F12	Clk_21	SlActin3	16.26	16.62	14.46	2.16
G1	Clk_24	SlActin3	16.69	16.65	14.46	2.19
G2	Clk_24	SlActin3	16.89	16.65	14.46	2.19
G3	Clk_24	SlActin3	16.37	16.65	14.46	2.19
G4	Clk_24	SlActin3	16.79	16.61	14.46	2.15
G5	Clk_24	SlActin3	16.86	16.61	14.46	2.15
G6	Clk_24	SlActin3	16.18	16.61	14.46	2.15
G7	Clk_24	SlActin3	15.56	15.9533	14.46	1.49333
G8	Clk_24	SlActin3	16.14	15.9533	14.46	1.49333
G9	Clk_24	SlActin3	16.16	15.9533	14.46	1.49333
G10	Clk_27	SlActin3	16.41	16.3967	14.46	1.93667
G11	Clk_27	SlActin3	16.1	16.3967	14.46	1.93667
G12	Clk_27	SlActin3	16.68	16.3967	14.46	1.93667
H1	Clk_27	SlActin3	16.75	16.6567	14.46	2.19667
H2	Clk_27	SlActin3	16.88	16.6567	14.46	2.19667
H3	Clk_27	SlActin3	16.34	16.6567	14.46	2.19667
H4	Clk_27	SlActin3	16.2	16.1333	14.46	1.67333
H5	Clk_27	SlActin3	16.03	16.1333	14.46	1.67333
H6	Clk_27	SlActin3	16.17	16.1333	14.46	1.67333
A1	Clk_30	SlActin3	16.23	16.21	14.18	2.03
A2	Clk_30	SlActin3	15.86	16.21	14.18	2.03
A3	Clk_30	SlActin3	16.54	16.21	14.18	2.03
A4	Clk_30	SlActin3	16.02	15.8633	14.18	1.68333
A5	Clk_30	SlActin3	16.11	15.8633	14.18	1.68333
A6	Clk_30	SlActin3	15.46	15.8633	14.18	1.68333
A7	Clk_30	SlActin3	16.08	15.9	14.18	1.72
A8	Clk_30	SlActin3	15.84	15.9	14.18	1.72
A9	Clk_30	SlActin3	15.78	15.9	14.18	1.72
A10	Clk_33	SlActin3	15.63	15.9233	14.18	1.74333
A11	Clk_33	SlActin3	15.98	15.9233	14.18	1.74333
A12	Clk_33	SlActin3	16.16	15.9233	14.18	1.74333
B1	Clk_33	SlActin3	15.71	15.7533	14.18	1.57333
B2	Clk_33	SlActin3	16.02	15.7533	14.18	1.57333
B3	Clk_33	SlActin3	15.53	15.7533	14.18	1.57333
B4	Clk_33	SlActin3	15.62	15.4367	14.18	1.25667
B5	Clk_33	SlActin3	15.63	15.4367	14.18	1.25667
B6	Clk_33	SlActin3	15.06	15.4367	14.18	1.25667
B7	Clk_36	SlActin3	16.29	16.4	14.18	2.22
B8	Clk_36	SlActin3	16.42	16.4	14.18	2.22
B9	Clk_36	SlActin3	16.49	16.4	14.18	2.22
B10	Clk_36	SlActin3	15.91	15.9067	14.18	1.72667
B11	Clk_36	SlActin3	15.79	15.9067	14.18	1.72667
B12	Clk_36	SlActin3	16.02	15.9067	14.18	1.72667
C1	Clk_36	SlActin3	15.76	15.8867	14.18	1.70667
C2	Clk_36	SlActin3	15.86	15.8867	14.18	1.70667
C3	Clk_36	SlActin3	16.04	15.8867	14.18	1.70667
C4	Clk_39	SlActin3	16.98	16.5933	14.18	2.41333
C5	Clk_39	SlActin3	16.58	16.5933	14.18	2.41333
C6	Clk_39	SlActin3	16.22	16.5933	14.18	2.41333
C7	Clk_39	SlActin3	15.82	16.08	14.18	1.9
C8	Clk_39	SlActin3	16.23	16.08	14.18	1.9
C9	Clk_39	SlActin3	16.19	16.08	14.18	1.9
C10	Clk_39	SlActin3	16.02	16.3767	14.18	2.19667
C11	Clk_39	SlActin3	16.62	16.3767	14.18	2.19667
C12	Clk_39	SlActin3	16.49	16.3767	14.18	2.19667
D1	Clk_42	SlActin3	15.65	15.9167	14.18	1.73667
D2	Clk_42	SlActin3	16.01	15.9167	14.18	1.73667
D3	Clk_42	SlActin3	16.09	15.9167	14.18	1.73667
D4	Clk_42	SlActin3	15.89	15.75	14.18	1.57
D5	Clk_42	SlActin3	15.49	15.75	14.18	1.57
D6	Clk_42	SlActin3	15.87	15.75	14.18	1.57
D7	Clk_42	SlActin3	15.69	15.9367	14.18	1.75667
D8	Clk_42	SlActin3	16.01	15.9367	14.18	1.75667
D9	Clk_42	SlActin3	16.11	15.9367	14.18	1.75667
D10	Clk_45	SlActin3	15.42	15.64	14.18	1.46
D11	Clk_45	SlActin3	15.49	15.64	14.18	1.46
D12	Clk_45	SlActin3	16.01	15.64	14.18	1.46
E1	Clk_45	SlActin3	15.46	15.4033	14.18	1.22333
E2	Clk_45	SlActin3	15.38	15.4033	14.18	1.22333
E3	Clk_45	SlActin3	15.37	15.4033	14.18	1.22333
E4	Clk_45	SlActin3	15.82	15.67	14.18	1.49
E5	Clk_45	SlActin3	15.71	15.67	14.18	1.49
E6	Clk_45	SlActin3	15.48	15.67	14.18	1.49
E7	Clk_48	SlActin3	16.21	16.0233	14.18	1.84333
E8	Clk_48	SlActin3	15.9	16.0233	14.18	1.84333
E9	Clk_48	SlActin3	15.96	16.0233	14.18	1.84333
E10	Clk_48	SlActin3	15.32	15.6033	14.18	1.42333
E11	Clk_48	SlActin3	15.42	15.6033	14.18	1.42333
E12	Clk_48	SlActin3	16.07	15.6033	14.18	1.42333
F1	Clk_48	SlActin3	15.84	16.0867	14.18	1.90667
F2	Clk_48	SlActin3	16.19	16.0867	14.18	1.90667
F3	Clk_48	SlActin3	16.23	16.0867	14.18	1.90667
F4	Clk_51	SlActin3	16.22	16.1767	14.18	1.99667
F5	Clk_51	SlActin3	16.36	16.1767	14.18	1.99667
F6	Clk_51	SlActin3	15.95	16.1767	14.18	1.99667
F7	Clk_51	SlActin3	16.67	16.5567	14.18	2.37667
F8	Clk_51	SlActin3	16.49	16.5567	14.18	2.37667
F9	Clk_51	SlActin3	16.51	16.5567	14.18	2.37667
F10	Clk_51	SlActin3	16.55	16.3733	14.18	2.19333
F11	Clk_51	SlActin3	16.37	16.3733	14.18	2.19333
F12	Clk_51	SlActin3	16.2	16.3733	14.18	2.19333
G1	Clk_54	SlActin3	15.92	16.09	14.18	1.91
G2	Clk_54	SlActin3	15.89	16.09	14.18	1.91
G3	Clk_54	SlActin3	16.46	16.09	14.18	1.91
G4	Clk_54	SlActin3	15.83	15.85	14.18	1.67
G5	Clk_54	SlActin3	15.64	15.85	14.18	1.67
G6	Clk_54	SlActin3	16.08	15.85	14.18	1.67
G7	Clk_54	SlActin3	15.88	16.1867	14.18	2.00667
G8	Clk_54	SlActin3	16.32	16.1867	14.18	2.00667
G9	Clk_54	SlActin3	16.36	16.1867	14.18	2.00667
G10	Clk_57	SlActin3	15.71	15.8667	14.18	1.68667
G11	Clk_57	SlActin3	16.01	15.8667	14.18	1.68667
G12	Clk_57	SlActin3	15.88	15.8667	14.18	1.68667
H1	Clk_57	SlActin3	16.05	16.0667	14.18	1.88667
H2	Clk_57	SlActin3	16.12	16.0667	14.18	1.88667
H3	Clk_57	SlActin3	16.03	16.0667	14.18	1.88667
H4	Clk_57	SlActin3	15.32	15.6067	14.18	1.42667
H5	Clk_57	SlActin3	16.03	15.6067	14.18	1.42667
H6	Clk_57	SlActin3	15.47	15.6067	14.18	1.42667
A1	Clk_60	SlActin3	16.43	16.2767	14.2117	2.065
A2	Clk_60	SlActin3	15.86	16.2767	14.2117	2.065
A3	Clk_60	SlActin3	16.54	16.2767	14.2117	2.065
A4	Clk_60	SlActin3	16.02	16.06	14.2117	1.84833
A5	Clk_60	SlActin3	16.42	16.06	14.2117	1.84833
A6	Clk_60	SlActin3	15.74	16.06	14.2117	1.84833
A7	Clk_60	SlActin3	16.02	15.8367	14.2117	1.625
A8	Clk_60	SlActin3	15.87	15.8367	14.2117	1.625
A9	Clk_60	SlActin3	15.62	15.8367	14.2117	1.625
A10	Clk_63	SlActin3	15.99	16.36	14.2117	2.14833
A11	Clk_63	SlActin3	16.43	16.36	14.2117	2.14833
A12	Clk_63	SlActin3	16.66	16.36	14.2117	2.14833
B1	Clk_63	SlActin3	17.11	16.82	14.2117	2.60833
B2	Clk_63	SlActin3	16.72	16.82	14.2117	2.60833
B3	Clk_63	SlActin3	16.63	16.82	14.2117	2.60833
B4	Clk_63	SlActin3	16.13	16.0067	14.2117	1.795
B5	Clk_63	SlActin3	16.03	16.0067	14.2117	1.795
B6	Clk_63	SlActin3	15.86	16.0067	14.2117	1.795
B7	Clk_66	SlActin3	15.59	15.7967	14.2117	1.585
B8	Clk_66	SlActin3	15.71	15.7967	14.2117	1.585
B9	Clk_66	SlActin3	16.09	15.7967	14.2117	1.585
B10	Clk_66	SlActin3	15.98	16.06	14.2117	1.84833
B11	Clk_66	SlActin3	16.11	16.06	14.2117	1.84833
B12	Clk_66	SlActin3	16.09	16.06	14.2117	1.84833
C1	Clk_66	SlActin3	15.96	16.0867	14.2117	1.875
C2	Clk_66	SlActin3	16.22	16.0867	14.2117	1.875
C3	Clk_66	SlActin3	16.08	16.0867	14.2117	1.875
C4	Clk_69	SlActin3	15.91	15.92	14.2117	1.70833
C5	Clk_69	SlActin3	16.06	15.92	14.2117	1.70833
C6	Clk_69	SlActin3	15.79	15.92	14.2117	1.70833
C7	Clk_69	SlActin3	16.12	16.18	14.2117	1.96833
C8	Clk_69	SlActin3	16.19	16.18	14.2117	1.96833
C9	Clk_69	SlActin3	16.23	16.18	14.2117	1.96833
C10	Clk_69	SlActin3	16.03	16.2133	14.2117	2.00167
C11	Clk_69	SlActin3	16.32	16.2133	14.2117	2.00167
C12	Clk_69	SlActin3	16.29	16.2133	14.2117	2.00167
D1	Clk_72	SlActin3	16.65	16.65	14.2117	2.43833
D2	Clk_72	SlActin3	17.01	16.65	14.2117	2.43833
D3	Clk_72	SlActin3	16.29	16.65	14.2117	2.43833
D4	Clk_72	SlActin3	16.5	16.3233	14.2117	2.11167
D5	Clk_72	SlActin3	16.31	16.3233	14.2117	2.11167
D6	Clk_72	SlActin3	16.16	16.3233	14.2117	2.11167
D7	Clk_72	SlActin3	16.37	16.4	14.2117	2.18833
D8	Clk_72	SlActin3	16.52	16.4	14.2117	2.18833
D9	Clk_72	SlActin3	16.31	16.4	14.2117	2.18833
A1	Bmal1_00	SlActin3	17.23	16.7533	14.6817	2.07167
A2	Bmal1_00	SlActin3	16.68	16.7533	14.6817	2.07167
A3	Bmal1_00	SlActin3	16.35	16.7533	14.6817	2.07167
A4	Bmal1_00	SlActin3	16.62	16.43	14.6817	1.74833
A5	Bmal1_00	SlActin3	16.49	16.43	14.6817	1.74833
A6	Bmal1_00	SlActin3	16.18	16.43	14.6817	1.74833
A7	Bmal1_00	SlActin3	16.88	16.89	14.6817	2.20833
A8	Bmal1_00	SlActin3	16.9	16.89	14.6817	2.20833
A9	Bmal1_00	SlActin3	16.89	16.89	14.6817	2.20833
A10	Bmal1_03	SlActin3	16.53	16.6333	14.6817	1.95167
A11	Bmal1_03	SlActin3	16.71	16.6333	14.6817	1.95167
A12	Bmal1_03	SlActin3	16.66	16.6333	14.6817	1.95167
B1	Bmal1_03	SlActin3	16.69	16.7433	14.6817	2.06167
B2	Bmal1_03	SlActin3	17.01	16.7433	14.6817	2.06167
B3	Bmal1_03	SlActin3	16.53	16.7433	14.6817	2.06167
B4	Bmal1_03	SlActin3	16.24	16.4	14.6817	1.71833
B5	Bmal1_03	SlActin3	16.49	16.4	14.6817	1.71833
B6	Bmal1_03	SlActin3	16.47	16.4	14.6817	1.71833
B7	Bmal1_06	SlActin3	16.29	16.1833	14.6817	1.50167
B8	Bmal1_06	SlActin3	16.21	16.1833	14.6817	1.50167
B9	Bmal1_06	SlActin3	16.05	16.1833	14.6817	1.50167
B10	Bmal1_06	SlActin3	16.21	16.4867	14.6817	1.805
B11	Bmal1_06	SlActin3	16.76	16.4867	14.6817	1.805
B12	Bmal1_06	SlActin3	16.49	16.4867	14.6817	1.805
C1	Bmal1_06	SlActin3	16.46	16.3433	14.6817	1.66167
C2	Bmal1_06	SlActin3	16.31	16.3433	14.6817	1.66167
C3	Bmal1_06	SlActin3	16.26	16.3433	14.6817	1.66167
C4	Bmal1_09	SlActin3	16.81	16.6133	14.6817	1.93167
C5	Bmal1_09	SlActin3	16.52	16.6133	14.6817	1.93167
C6	Bmal1_09	SlActin3	16.51	16.6133	14.6817	1.93167
C7	Bmal1_09	SlActin3	16.54	16.53	14.6817	1.84833
C8	Bmal1_09	SlActin3	16.57	16.53	14.6817	1.84833
C9	Bmal1_09	SlActin3	16.48	16.53	14.6817	1.84833
C10	Bmal1_09	SlActin3	16.19	16.1767	14.6817	1.495
C11	Bmal1_09	SlActin3	16.16	16.1767	14.6817	1.495
C12	Bmal1_09	SlActin3	16.18	16.1767	14.6817	1.495
D1	Bmal1_12	SlActin3	16.35	16.51	14.6817	1.82833
D2	Bmal1_12	SlActin3	16.54	16.51	14.6817	1.82833
D3	Bmal1_12	SlActin3	16.64	16.51	14.6817	1.82833
D4	Bmal1_12	SlActin3	16.6	16.5467	14.6817	1.865
D5	Bmal1_12	SlActin3	16.56	16.5467	14.6817	1.865
D6	Bmal1_12	SlActin3	16.48	16.5467	14.6817	1.865
D7	Bmal1_12	SlActin3	17.18	17.1467	14.6817	2.465
D8	Bmal1_12	SlActin3	17.04	17.1467	14.6817	2.465
D9	Bmal1_12	SlActin3	17.22	17.1467	14.6817	2.465
D10	Bmal1_15	SlActin3	16.92	16.93	14.6817	2.24833
D11	Bmal1_15	SlActin3	16.96	16.93	14.6817	2.24833
D12	Bmal1_15	SlActin3	16.91	16.93	14.6817	2.24833
E1	Bmal1_15	SlActin3	16.39	16.39	14.6817	1.70833
E2	Bmal1_15	SlActin3	16.11	16.39	14.6817	1.70833
E3	Bmal1_15	SlActin3	16.67	16.39	14.6817	1.70833
E4	Bmal1_15	SlActin3	16.52	16.4867	14.6817	1.805
E5	Bmal1_15	SlActin3	16.49	16.4867	14.6817	1.805
E6	Bmal1_15	SlActin3	16.45	16.4867	14.6817	1.805
E7	Bmal1_18	SlActin3	16.49	16.5067	14.6817	1.825
E8	Bmal1_18	SlActin3	16.49	16.5067	14.6817	1.825
E9	Bmal1_18	SlActin3	16.54	16.5067	14.6817	1.825
E10	Bmal1_18	SlActin3	16.32	16.3433	14.6817	1.66167
E11	Bmal1_18	SlActin3	16.44	16.3433	14.6817	1.66167
E12	Bmal1_18	SlActin3	16.27	16.3433	14.6817	1.66167
F1	Bmal1_18	SlActin3	16.78	16.81	14.6817	2.12833
F2	Bmal1_18	SlActin3	16.72	16.81	14.6817	2.12833
F3	Bmal1_18	SlActin3	16.93	16.81	14.6817	2.12833
F4	Bmal1_21	SlActin3	17.09	17.1	14.6817	2.41833
F5	Bmal1_21	SlActin3	16.96	17.1	14.6817	2.41833
F6	Bmal1_21	SlActin3	17.25	17.1	14.6817	2.41833
F7	Bmal1_21	SlActin3	16.78	16.49	14.6817	1.80833
F8	Bmal1_21	SlActin3	16.34	16.49	14.6817	1.80833
F9	Bmal1_21	SlActin3	16.35	16.49	14.6817	1.80833
F10	Bmal1_21	SlActin3	16.78	16.8633	14.6817	2.18167
F11	Bmal1_21	SlActin3	16.91	16.8633	14.6817	2.18167
F12	Bmal1_21	SlActin3	16.9	16.8633	14.6817	2.18167
G1	Bmal1_24	SlActin3	16.72	16.72	14.6817	2.03833
G2	Bmal1_24	SlActin3	16.74	16.72	14.6817	2.03833
G3	Bmal1_24	SlActin3	16.7	16.72	14.6817	2.03833
G4	Bmal1_24	SlActin3	16.9	16.95	14.6817	2.26833
G5	Bmal1_24	SlActin3	16.96	16.95	14.6817	2.26833
G6	Bmal1_24	SlActin3	16.99	16.95	14.6817	2.26833
G7	Bmal1_24	SlActin3	16.73	16.7767	14.6817	2.095
G8	Bmal1_24	SlActin3	16.84	16.7767	14.6817	2.095
G9	Bmal1_24	SlActin3	16.76	16.7767	14.6817	2.095
G10	Bmal1_27	SlActin3	16.43	16.4333	14.6817	1.75167
G11	Bmal1_27	SlActin3	16.29	16.4333	14.6817	1.75167
G12	Bmal1_27	SlActin3	16.58	16.4333	14.6817	1.75167
H1	Bmal1_27	SlActin3	16.99	17.0867	14.6817	2.405
H2	Bmal1_27	SlActin3	17.13	17.0867	14.6817	2.405
H3	Bmal1_27	SlActin3	17.14	17.0867	14.6817	2.405
H4	Bmal1_27	SlActin3	16.9	16.7333	14.6817	2.05167
H5	Bmal1_27	SlActin3	16.93	16.7333	14.6817	2.05167
H6	Bmal1_27	SlActin3	16.37	16.7333	14.6817	2.05167
A1	Bmal1_30	SlActin3	16.13	16.01	14.315	1.695
A2	Bmal1_30	SlActin3	15.96	16.01	14.315	1.695
A3	Bmal1_30	SlActin3	15.94	16.01	14.315	1.695
A4	Bmal1_30	SlActin3	15.92	15.7767	14.315	1.46167
A5	Bmal1_30	SlActin3	15.71	15.7767	14.315	1.46167
A6	Bmal1_30	SlActin3	15.7	15.7767	14.315	1.46167
A7	Bmal1_30	SlActin3	16.37	16.33	14.315	2.015
A8	Bmal1_30	SlActin3	16.34	16.33	14.315	2.015
A9	Bmal1_30	SlActin3	16.28	16.33	14.315	2.015
A10	Bmal1_33	SlActin3	15.63	15.8567	14.315	1.54167
A11	Bmal1_33	SlActin3	15.98	15.8567	14.315	1.54167
A12	Bmal1_33	SlActin3	15.96	15.8567	14.315	1.54167
B1	Bmal1_33	SlActin3	16.11	16.1533	14.315	1.83833
B2	Bmal1_33	SlActin3	16.12	16.1533	14.315	1.83833
B3	Bmal1_33	SlActin3	16.23	16.1533	14.315	1.83833
B4	Bmal1_33	SlActin3	15.79	15.8833	14.315	1.56833
B5	Bmal1_33	SlActin3	15.9	15.8833	14.315	1.56833
B6	Bmal1_33	SlActin3	15.96	15.8833	14.315	1.56833
B7	Bmal1_36	SlActin3	16.29	16.3833	14.315	2.06833
B8	Bmal1_36	SlActin3	16.4	16.3833	14.315	2.06833
B9	Bmal1_36	SlActin3	16.46	16.3833	14.315	2.06833
B10	Bmal1_36	SlActin3	16.41	16.4333	14.315	2.11833
B11	Bmal1_36	SlActin3	16.49	16.4333	14.315	2.11833
B12	Bmal1_36	SlActin3	16.4	16.4333	14.315	2.11833
C1	Bmal1_36	SlActin3	16.1	16.04	14.315	1.725
C2	Bmal1_36	SlActin3	16.01	16.04	14.315	1.725
C3	Bmal1_36	SlActin3	16.01	16.04	14.315	1.725
C4	Bmal1_39	SlActin3	16.11	16.06	14.315	1.745
C5	Bmal1_39	SlActin3	16.08	16.06	14.315	1.745
C6	Bmal1_39	SlActin3	15.99	16.06	14.315	1.745
C7	Bmal1_39	SlActin3	16.32	16.4467	14.315	2.13167
C8	Bmal1_39	SlActin3	16.53	16.4467	14.315	2.13167
C9	Bmal1_39	SlActin3	16.49	16.4467	14.315	2.13167
C10	Bmal1_39	SlActin3	16.32	16.41	14.315	2.095
C11	Bmal1_39	SlActin3	16.52	16.41	14.315	2.095
C12	Bmal1_39	SlActin3	16.39	16.41	14.315	2.095
D1	Bmal1_42	SlActin3	16.05	16.05	14.315	1.735
D2	Bmal1_42	SlActin3	16.01	16.05	14.315	1.735
D3	Bmal1_42	SlActin3	16.09	16.05	14.315	1.735
D4	Bmal1_42	SlActin3	15.69	15.66	14.315	1.345
D5	Bmal1_42	SlActin3	15.69	15.66	14.315	1.345
D6	Bmal1_42	SlActin3	15.6	15.66	14.315	1.345
D7	Bmal1_42	SlActin3	16.29	16.2367	14.315	1.92167
D8	Bmal1_42	SlActin3	16.31	16.2367	14.315	1.92167
D9	Bmal1_42	SlActin3	16.11	16.2367	14.315	1.92167
D10	Bmal1_45	SlActin3	16.62	16.6067	14.315	2.29167
D11	Bmal1_45	SlActin3	16.69	16.6067	14.315	2.29167
D12	Bmal1_45	SlActin3	16.51	16.6067	14.315	2.29167
E1	Bmal1_45	SlActin3	15.96	15.9033	14.315	1.58833
E2	Bmal1_45	SlActin3	15.98	15.9033	14.315	1.58833
E3	Bmal1_45	SlActin3	15.77	15.9033	14.315	1.58833
E4	Bmal1_45	SlActin3	16.12	16.17	14.315	1.855
E5	Bmal1_45	SlActin3	16.21	16.17	14.315	1.855
E6	Bmal1_45	SlActin3	16.18	16.17	14.315	1.855
E7	Bmal1_48	SlActin3	16.61	16.6867	14.315	2.37167
E8	Bmal1_48	SlActin3	16.69	16.6867	14.315	2.37167
E9	Bmal1_48	SlActin3	16.76	16.6867	14.315	2.37167
E10	Bmal1_48	SlActin3	16.42	16.47	14.315	2.155
E11	Bmal1_48	SlActin3	16.52	16.47	14.315	2.155
E12	Bmal1_48	SlActin3	16.47	16.47	14.315	2.155
F1	Bmal1_48	SlActin3	16.34	16.3867	14.315	2.07167
F2	Bmal1_48	SlActin3	16.39	16.3867	14.315	2.07167
F3	Bmal1_48	SlActin3	16.43	16.3867	14.315	2.07167
F4	Bmal1_51	SlActin3	16.38	16.33	14.315	2.015
F5	Bmal1_51	SlActin3	16.36	16.33	14.315	2.015
F6	Bmal1_51	SlActin3	16.25	16.33	14.315	2.015
F7	Bmal1_51	SlActin3	16.35	16.2833	14.315	1.96833
F8	Bmal1_51	SlActin3	16.29	16.2833	14.315	1.96833
F9	Bmal1_51	SlActin3	16.21	16.2833	14.315	1.96833
F10	Bmal1_51	SlActin3	16.55	16.5967	14.315	2.28167
F11	Bmal1_51	SlActin3	16.57	16.5967	14.315	2.28167
F12	Bmal1_51	SlActin3	16.67	16.5967	14.315	2.28167
G1	Bmal1_54	SlActin3	15.92	15.92	14.315	1.605
G2	Bmal1_54	SlActin3	15.98	15.92	14.315	1.605
G3	Bmal1_54	SlActin3	15.86	15.92	14.315	1.605
G4	Bmal1_54	SlActin3	15.53	15.5833	14.315	1.26833
G5	Bmal1_54	SlActin3	15.64	15.5833	14.315	1.26833
G6	Bmal1_54	SlActin3	15.58	15.5833	14.315	1.26833
G7	Bmal1_54	SlActin3	16.28	16.1533	14.315	1.83833
G8	Bmal1_54	SlActin3	16.22	16.1533	14.315	1.83833
G9	Bmal1_54	SlActin3	15.96	16.1533	14.315	1.83833
G10	Bmal1_57	SlActin3	15.9	16.0367	14.315	1.72167
G11	Bmal1_57	SlActin3	16.1	16.0367	14.315	1.72167
G12	Bmal1_57	SlActin3	16.11	16.0367	14.315	1.72167
H1	Bmal1_57	SlActin3	16.05	16	14.315	1.685
H2	Bmal1_57	SlActin3	16.02	16	14.315	1.685
H3	Bmal1_57	SlActin3	15.93	16	14.315	1.685
H4	Bmal1_57	SlActin3	16.22	16.1733	14.315	1.85833
H5	Bmal1_57	SlActin3	16.03	16.1733	14.315	1.85833
H6	Bmal1_57	SlActin3	16.27	16.1733	14.315	1.85833
A1	Bmal1_60	SlActin3	16.63	16.63	14.435	2.195
A2	Bmal1_60	SlActin3	16.62	16.63	14.435	2.195
A3	Bmal1_60	SlActin3	16.64	16.63	14.435	2.195
A4	Bmal1_60	SlActin3	16.57	16.5133	14.435	2.07833
A5	Bmal1_60	SlActin3	16.51	16.5133	14.435	2.07833
A6	Bmal1_60	SlActin3	16.46	16.5133	14.435	2.07833
A7	Bmal1_60	SlActin3	16.18	16.2	14.435	1.765
A8	Bmal1_60	SlActin3	16.14	16.2	14.435	1.765
A9	Bmal1_60	SlActin3	16.28	16.2	14.435	1.765
A10	Bmal1_63	SlActin3	16.33	16.2567	14.435	1.82167
A11	Bmal1_63	SlActin3	16.28	16.2567	14.435	1.82167
A12	Bmal1_63	SlActin3	16.16	16.2567	14.435	1.82167
B1	Bmal1_63	SlActin3	16.08	16.0667	14.435	1.63167
B2	Bmal1_63	SlActin3	16.02	16.0667	14.435	1.63167
B3	Bmal1_63	SlActin3	16.1	16.0667	14.435	1.63167
B4	Bmal1_63	SlActin3	16.52	16.6033	14.435	2.16833
B5	Bmal1_63	SlActin3	16.63	16.6033	14.435	2.16833
B6	Bmal1_63	SlActin3	16.66	16.6033	14.435	2.16833
B7	Bmal1_66	SlActin3	15.97	16.06	14.435	1.625
B8	Bmal1_66	SlActin3	16.12	16.06	14.435	1.625
B9	Bmal1_66	SlActin3	16.09	16.06	14.435	1.625
B10	Bmal1_66	SlActin3	16.2	16.15	14.435	1.715
B11	Bmal1_66	SlActin3	16.13	16.15	14.435	1.715
B12	Bmal1_66	SlActin3	16.12	16.15	14.435	1.715
C1	Bmal1_66	SlActin3	16.19	16.1633	14.435	1.72833
C2	Bmal1_66	SlActin3	16.16	16.1633	14.435	1.72833
C3	Bmal1_66	SlActin3	16.14	16.1633	14.435	1.72833
C4	Bmal1_69	SlActin3	16.21	16.1933	14.435	1.75833
C5	Bmal1_69	SlActin3	16.18	16.1933	14.435	1.75833
C6	Bmal1_69	SlActin3	16.19	16.1933	14.435	1.75833
C7	Bmal1_69	SlActin3	15.98	16.1333	14.435	1.69833
C8	Bmal1_69	SlActin3	16.23	16.1333	14.435	1.69833
C9	Bmal1_69	SlActin3	16.19	16.1333	14.435	1.69833
C10	Bmal1_69	SlActin3	16.43	16.5133	14.435	2.07833
C11	Bmal1_69	SlActin3	16.62	16.5133	14.435	2.07833
C12	Bmal1_69	SlActin3	16.49	16.5133	14.435	2.07833
D1	Bmal1_72	SlActin3	16.65	16.6467	14.435	2.21167
D2	Bmal1_72	SlActin3	16.7	16.6467	14.435	2.21167
D3	Bmal1_72	SlActin3	16.59	16.6467	14.435	2.21167
D4	Bmal1_72	SlActin3	16.69	16.63	14.435	2.195
D5	Bmal1_72	SlActin3	16.63	16.63	14.435	2.195
D6	Bmal1_72	SlActin3	16.57	16.63	14.435	2.195
D7	Bmal1_72	SlActin3	16.6	16.6267	14.435	2.19167
D8	Bmal1_72	SlActin3	16.61	16.6267	14.435	2.19167
D9	Bmal1_72	SlActin3	16.67	16.6267	14.435	2.19167
A1	Per_00	SlActin3	15.34	15.31	14.4	0.91
A2	Per_00	SlActin3	15.36	15.31	14.4	0.91
A3	Per_00	SlActin3	15.23	15.31	14.4	0.91
A4	Per_00	SlActin3	15.45	15.5033	14.4	1.10333
A5	Per_00	SlActin3	15.49	15.5033	14.4	1.10333
A6	Per_00	SlActin3	15.57	15.5033	14.4	1.10333
A7	Per_00	SlActin3	15.68	15.75	14.4	1.35
A8	Per_00	SlActin3	15.69	15.75	14.4	1.35
A9	Per_00	SlActin3	15.88	15.75	14.4	1.35
A10	Per_03	SlActin3	15.53	15.53	14.4	1.13
A11	Per_03	SlActin3	15.5	15.53	14.4	1.13
A12	Per_03	SlActin3	15.56	15.53	14.4	1.13
B1	Per_03	SlActin3	15.38	15.3	14.4	0.9
B2	Per_03	SlActin3	15.15	15.3	14.4	0.9
B3	Per_03	SlActin3	15.37	15.3	14.4	0.9
B4	Per_03	SlActin3	16.18	16.1567	14.4	1.75667
B5	Per_03	SlActin3	16.13	16.1567	14.4	1.75667
B6	Per_03	SlActin3	16.16	16.1567	14.4	1.75667
B7	Per_06	SlActin3	15.59	15.6367	14.4	1.23667
B8	Per_06	SlActin3	15.73	15.6367	14.4	1.23667
B9	Per_06	SlActin3	15.59	15.6367	14.4	1.23667
B10	Per_06	SlActin3	16.11	16.0967	14.4	1.69667
B11	Per_06	SlActin3	16.13	16.0967	14.4	1.69667
B12	Per_06	SlActin3	16.05	16.0967	14.4	1.69667
C1	Per_06	SlActin3	15.95	15.94	14.4	1.54
C2	Per_06	SlActin3	15.98	15.94	14.4	1.54
C3	Per_06	SlActin3	15.89	15.94	14.4	1.54
C4	Per_09	SlActin3	16.09	16.04	14.4	1.64
C5	Per_09	SlActin3	16.12	16.04	14.4	1.64
C6	Per_09	SlActin3	15.91	16.04	14.4	1.64
C7	Per_09	SlActin3	15.65	15.5	14.4	1.1
C8	Per_09	SlActin3	15.62	15.5	14.4	1.1
C9	Per_09	SlActin3	15.23	15.5	14.4	1.1
C10	Per_09	SlActin3	15.29	15.3333	14.4	0.933333
C11	Per_09	SlActin3	15.36	15.3333	14.4	0.933333
C12	Per_09	SlActin3	15.35	15.3333	14.4	0.933333
D1	Per_12	SlActin3	15.95	15.8867	14.4	1.48667
D2	Per_12	SlActin3	15.87	15.8867	14.4	1.48667
D3	Per_12	SlActin3	15.84	15.8867	14.4	1.48667
D4	Per_12	SlActin3	15.28	15.24	14.4	0.84
D5	Per_12	SlActin3	15.29	15.24	14.4	0.84
D6	Per_12	SlActin3	15.15	15.24	14.4	0.84
D7	Per_12	SlActin3	15.89	15.97	14.4	1.57
D8	Per_12	SlActin3	16.04	15.97	14.4	1.57
D9	Per_12	SlActin3	15.98	15.97	14.4	1.57
D10	Per_15	SlActin3	15.19	15.2233	14.4	0.823333
D11	Per_15	SlActin3	15.27	15.2233	14.4	0.823333
D12	Per_15	SlActin3	15.21	15.2233	14.4	0.823333
E1	Per_15	SlActin3	15.16	15.1867	14.4	0.786667
E2	Per_15	SlActin3	15.21	15.1867	14.4	0.786667
E3	Per_15	SlActin3	15.19	15.1867	14.4	0.786667
E4	Per_15	SlActin3	14.92	14.8633	14.4	0.463333
E5	Per_15	SlActin3	14.82	14.8633	14.4	0.463333
E6	Per_15	SlActin3	14.85	14.8633	14.4	0.463333
E7	Per_18	SlActin3	13.56	13.52	14.4	-0.88
E8	Per_18	SlActin3	13.49	13.52	14.4	-0.88
E9	Per_18	SlActin3	13.51	13.52	14.4	-0.88
E10	Per_18	SlActin3	13.22	13.29	14.4	-1.11
E11	Per_18	SlActin3	13.24	13.29	14.4	-1.11
E12	Per_18	SlActin3	13.41	13.29	14.4	-1.11
F1	Per_18	SlActin3	13.57	13.6767	14.4	-0.723333
F2	Per_18	SlActin3	13.73	13.6767	14.4	-0.723333
F3	Per_18	SlActin3	13.73	13.6767	14.4	-0.723333
F4	Per_21	SlActin3	13.71	13.6867	14.4	-0.713333
F5	Per_21	SlActin3	13.66	13.6867	14.4	-0.713333
F6	Per_21	SlActin3	13.69	13.6867	14.4	-0.713333
F7	Per_21	SlActin3	13.39	13.3567	14.4	-1.04333
F8	Per_21	SlActin3	13.33	13.3567	14.4	-1.04333
F9	Per_21	SlActin3	13.35	13.3567	14.4	-1.04333
F10	Per_21	SlActin3	13.69	13.64	14.4	-0.76
F11	Per_21	SlActin3	13.67	13.64	14.4	-0.76
F12	Per_21	SlActin3	13.56	13.64	14.4	-0.76
G1	Per_24	SlActin3	13.79	13.7567	14.4	-0.643333
G2	Per_24	SlActin3	13.81	13.7567	14.4	-0.643333
G3	Per_24	SlActin3	13.67	13.7567	14.4	-0.643333
G4	Per_24	SlActin3	14.19	14.1767	14.4	-0.223333
G5	Per_24	SlActin3	14.16	14.1767	14.4	-0.223333
G6	Per_24	SlActin3	14.18	14.1767	14.4	-0.223333
G7	Per_24	SlActin3	14.63	14.7433	14.4	0.343333
G8	Per_24	SlActin3	14.74	14.7433	14.4	0.343333
G9	Per_24	SlActin3	14.86	14.7433	14.4	0.343333
G10	Per_27	SlActin3	14.79	14.8	14.4	0.4
G11	Per_27	SlActin3	14.81	14.8	14.4	0.4
G12	Per_27	SlActin3	14.8	14.8	14.4	0.4
H1	Per_27	SlActin3	15.75	15.7233	14.4	1.32333
H2	Per_27	SlActin3	15.58	15.7233	14.4	1.32333
H3	Per_27	SlActin3	15.84	15.7233	14.4	1.32333
H4	Per_27	SlActin3	15.49	15.53	14.4	1.13
H5	Per_27	SlActin3	15.43	15.53	14.4	1.13
H6	Per_27	SlActin3	15.67	15.53	14.4	1.13
A1	Per_30	SlActin3	16.33	16.3767	14.52	1.85667
A2	Per_30	SlActin3	16.36	16.3767	14.52	1.85667
A3	Per_30	SlActin3	16.44	16.3767	14.52	1.85667
A4	Per_30	SlActin3	16.59	16.6	14.52	2.08
A5	Per_30	SlActin3	16.61	16.6	14.52	2.08
A6	Per_30	SlActin3	16.6	16.6	14.52	2.08
A7	Per_30	SlActin3	15.78	15.8633	14.52	1.34333
A8	Per_30	SlActin3	15.89	15.8633	14.52	1.34333
A9	Per_30	SlActin3	15.92	15.8633	14.52	1.34333
A10	Per_33	SlActin3	15.91	15.84	14.52	1.32
A11	Per_33	SlActin3	15.81	15.84	14.52	1.32
A12	Per_33	SlActin3	15.8	15.84	14.52	1.32
B1	Per_33	SlActin3	16.11	16.22	14.52	1.7
B2	Per_33	SlActin3	16.12	16.22	14.52	1.7
B3	Per_33	SlActin3	16.43	16.22	14.52	1.7
B4	Per_33	SlActin3	15.97	16.12	14.52	1.6
B5	Per_33	SlActin3	16.13	16.12	14.52	1.6
B6	Per_33	SlActin3	16.26	16.12	14.52	1.6
B7	Per_36	SlActin3	15.49	15.44	14.52	0.92
B8	Per_36	SlActin3	15.42	15.44	14.52	0.92
B9	Per_36	SlActin3	15.41	15.44	14.52	0.92
B10	Per_36	SlActin3	15.81	15.9067	14.52	1.38667
B11	Per_36	SlActin3	15.99	15.9067	14.52	1.38667
B12	Per_36	SlActin3	15.92	15.9067	14.52	1.38667
C1	Per_36	SlActin3	16.16	16.1	14.52	1.58
C2	Per_36	SlActin3	16.09	16.1	14.52	1.58
C3	Per_36	SlActin3	16.05	16.1	14.52	1.58
C4	Per_39	SlActin3	14.46	14.51	14.52	-0.01
C5	Per_39	SlActin3	14.48	14.51	14.52	-0.01
C6	Per_39	SlActin3	14.59	14.51	14.52	-0.01
C7	Per_39	SlActin3	14.78	14.8	14.52	0.28
C8	Per_39	SlActin3	14.73	14.8	14.52	0.28
C9	Per_39	SlActin3	14.89	14.8	14.52	0.28
C10	Per_39	SlActin3	15.22	15.39	14.52	0.87
C11	Per_39	SlActin3	15.26	15.39	14.52	0.87
C12	Per_39	SlActin3	15.69	15.39	14.52	0.87
D1	Per_42	SlActin3	13.89	13.9967	14.52	-0.523333
D2	Per_42	SlActin3	14.01	13.9967	14.52	-0.523333
D3	Per_42	SlActin3	14.09	13.9967	14.52	-0.523333
D4	Per_42	SlActin3	13.89	13.8833	14.52	-0.636667
D5	Per_42	SlActin3	13.89	13.8833	14.52	-0.636667
D6	Per_42	SlActin3	13.87	13.8833	14.52	-0.636667
D7	Per_42	SlActin3	13.49	13.5367	14.52	-0.983333
D8	Per_42	SlActin3	13.58	13.5367	14.52	-0.983333
D9	Per_42	SlActin3	13.54	13.5367	14.52	-0.983333
D10	Per_45	SlActin3	13.32	13.4067	14.52	-1.11333
D11	Per_45	SlActin3	13.49	13.4067	14.52	-1.11333
D12	Per_45	SlActin3	13.41	13.4067	14.52	-1.11333
E1	Per_45	SlActin3	13.66	13.8167	14.52	-0.703333
E2	Per_45	SlActin3	13.78	13.8167	14.52	-0.703333
E3	Per_45	SlActin3	14.01	13.8167	14.52	-0.703333
E4	Per_45	SlActin3	13.69	13.6933	14.52	-0.826667
E5	Per_45	SlActin3	13.71	13.6933	14.52	-0.826667
E6	Per_45	SlActin3	13.68	13.6933	14.52	-0.826667
E7	Per_48	SlActin3	13.91	13.9367	14.52	-0.583333
E8	Per_48	SlActin3	13.94	13.9367	14.52	-0.583333
E9	Per_48	SlActin3	13.96	13.9367	14.52	-0.583333
E10	Per_48	SlActin3	14.36	14.2833	14.52	-0.236667
E11	Per_48	SlActin3	14.32	14.2833	14.52	-0.236667
E12	Per_48	SlActin3	14.17	14.2833	14.52	-0.236667
F1	Per_48	SlActin3	14.14	14.06	14.52	-0.46
F2	Per_48	SlActin3	14.01	14.06	14.52	-0.46
F3	Per_48	SlActin3	14.03	14.06	14.52	-0.46
F4	Per_51	SlActin3	14.72	14.7767	14.52	0.256667
F5	Per_51	SlActin3	14.86	14.7767	14.52	0.256667
F6	Per_51	SlActin3	14.75	14.7767	14.52	0.256667
F7	Per_51	SlActin3	15.32	15.31	14.52	0.79
F8	Per_51	SlActin3	15.49	15.31	14.52	0.79
F9	Per_51	SlActin3	15.12	15.31	14.52	0.79
F10	Per_51	SlActin3	15.01	15	14.52	0.48
F11	Per_51	SlActin3	14.87	15	14.52	0.48
F12	Per_51	SlActin3	15.12	15	14.52	0.48
G1	Per_54	SlActin3	15.98	16.01	14.52	1.49
G2	Per_54	SlActin3	15.99	16.01	14.52	1.49
G3	Per_54	SlActin3	16.06	16.01	14.52	1.49
G4	Per_54	SlActin3	15.63	15.4567	14.52	0.936667
G5	Per_54	SlActin3	15.54	15.4567	14.52	0.936667
G6	Per_54	SlActin3	15.2	15.4567	14.52	0.936667
G7	Per_54	SlActin3	16.28	16.3767	14.52	1.85667
G8	Per_54	SlActin3	16.39	16.3767	14.52	1.85667
G9	Per_54	SlActin3	16.46	16.3767	14.52	1.85667
G10	Per_57	SlActin3	15.71	15.6333	14.52	1.11333
G11	Per_57	SlActin3	15.61	15.6333	14.52	1.11333
G12	Per_57	SlActin3	15.58	15.6333	14.52	1.11333
H1	Per_57	SlActin3	15.49	15.38	14.52	0.86
H2	Per_57	SlActin3	15.32	15.38	14.52	0.86
H3	Per_57	SlActin3	15.33	15.38	14.52	0.86
H4	Per_57	SlActin3	16.02	15.98	14.52	1.46
H5	Per_57	SlActin3	15.95	15.98	14.52	1.46
H6	Per_57	SlActin3	15.97	15.98	14.52	1.46
A1	Per_60	SlActin3	15.2	15.2333	14.28	0.953333
A2	Per_60	SlActin3	15.26	15.2333	14.28	0.953333
A3	Per_60	SlActin3	15.24	15.2333	14.28	0.953333
A4	Per_60	SlActin3	15.12	15.03	14.28	0.75
A5	Per_60	SlActin3	14.91	15.03	14.28	0.75
A6	Per_60	SlActin3	15.06	15.03	14.28	0.75
A7	Per_60	SlActin3	15.88	15.8	14.28	1.52
A8	Per_60	SlActin3	15.74	15.8	14.28	1.52
A9	Per_60	SlActin3	15.78	15.8	14.28	1.52
A10	Per_63	SlActin3	14.46	14.5167	14.28	0.236667
A11	Per_63	SlActin3	14.48	14.5167	14.28	0.236667
A12	Per_63	SlActin3	14.61	14.5167	14.28	0.236667
B1	Per_63	SlActin3	14.19	14.1467	14.28	-0.133333
B2	Per_63	SlActin3	14.02	14.1467	14.28	-0.133333
B3	Per_63	SlActin3	14.23	14.1467	14.28	-0.133333
B4	Per_63	SlActin3	14.52	14.6467	14.28	0.366667
B5	Per_63	SlActin3	14.73	14.6467	14.28	0.366667
B6	Per_63	SlActin3	14.69	14.6467	14.28	0.366667
B7	Per_66	SlActin3	14.19	14.1333	14.28	-0.146667
B8	Per_66	SlActin3	14.02	14.1333	14.28	-0.146667
B9	Per_66	SlActin3	14.19	14.1333	14.28	-0.146667
B10	Per_66	SlActin3	13.9	14.0233	14.28	-0.256667
B11	Per_66	SlActin3	14.15	14.0233	14.28	-0.256667
B12	Per_66	SlActin3	14.02	14.0233	14.28	-0.256667
C1	Per_66	SlActin3	14.39	14.3633	14.28	0.0833333
C2	Per_66	SlActin3	14.26	14.3633	14.28	0.0833333
C3	Per_66	SlActin3	14.44	14.3633	14.28	0.0833333
C4	Per_69	SlActin3	13.41	13.4267	14.28	-0.853333
C5	Per_69	SlActin3	13.38	13.4267	14.28	-0.853333
C6	Per_69	SlActin3	13.49	13.4267	14.28	-0.853333
C7	Per_69	SlActin3	14.12	14.1133	14.28	-0.166667
C8	Per_69	SlActin3	14.03	14.1133	14.28	-0.166667
C9	Per_69	SlActin3	14.19	14.1133	14.28	-0.166667
C10	Per_69	SlActin3	14.01	13.8633	14.28	-0.416667
C11	Per_69	SlActin3	13.82	13.8633	14.28	-0.416667
C12	Per_69	SlActin3	13.76	13.8633	14.28	-0.416667
D1	Per_72	SlActin3	14.25	14.1733	14.28	-0.106667
D2	Per_72	SlActin3	14.08	14.1733	14.28	-0.106667
D3	Per_72	SlActin3	14.19	14.1733	14.28	-0.106667
D4	Per_72	SlActin3	13.49	13.6933	14.28	-0.586667
D5	Per_72	SlActin3	13.82	13.6933	14.28	-0.586667
D6	Per_72	SlActin3	13.77	13.6933	14.28	-0.586667
D7	Per_72	SlActin3	13.92	13.94	14.28	-0.34
D8	Per_72	SlActin3	14.01	13.94	14.28	-0.34
D9	Per_72	SlActin3	13.89	13.94	14.28	-0.34
A1	Tim_00	SlActin3	16.49	16.4467	14.3867	2.06
A2	Tim_00	SlActin3	16.46	16.4467	14.3867	2.06
A3	Tim_00	SlActin3	16.39	16.4467	14.3867	2.06
A4	Tim_00	SlActin3	16.25	16.17	14.3867	1.78333
A5	Tim_00	SlActin3	16.09	16.17	14.3867	1.78333
A6	Tim_00	SlActin3	16.17	16.17	14.3867	1.78333
A7	Tim_00	SlActin3	16.08	16.0567	14.3867	1.67
A8	Tim_00	SlActin3	16.11	16.0567	14.3867	1.67
A9	Tim_00	SlActin3	15.98	16.0567	14.3867	1.67
A10	Tim_03	SlActin3	16.23	16.2467	14.3867	1.86
A11	Tim_03	SlActin3	16.35	16.2467	14.3867	1.86
A12	Tim_03	SlActin3	16.16	16.2467	14.3867	1.86
B1	Tim_03	SlActin3	16.48	16.59	14.3867	2.20333
B2	Tim_03	SlActin3	16.72	16.59	14.3867	2.20333
B3	Tim_03	SlActin3	16.57	16.59	14.3867	2.20333
B4	Tim_03	SlActin3	16.89	16.9033	14.3867	2.51667
B5	Tim_03	SlActin3	16.93	16.9033	14.3867	2.51667
B6	Tim_03	SlActin3	16.89	16.9033	14.3867	2.51667
B7	Tim_06	SlActin3	15.89	15.8833	14.3867	1.49667
B8	Tim_06	SlActin3	15.81	15.8833	14.3867	1.49667
B9	Tim_06	SlActin3	15.95	15.8833	14.3867	1.49667
B10	Tim_06	SlActin3	16.22	16.2833	14.3867	1.89667
B11	Tim_06	SlActin3	16.38	16.2833	14.3867	1.89667
B12	Tim_06	SlActin3	16.25	16.2833	14.3867	1.89667
C1	Tim_06	SlActin3	16.32	16.33	14.3867	1.94333
C2	Tim_06	SlActin3	16.38	16.33	14.3867	1.94333
C3	Tim_06	SlActin3	16.29	16.33	14.3867	1.94333
C4	Tim_09	SlActin3	16.89	16.7267	14.3867	2.34
C5	Tim_09	SlActin3	16.62	16.7267	14.3867	2.34
C6	Tim_09	SlActin3	16.67	16.7267	14.3867	2.34
C7	Tim_09	SlActin3	16.01	15.9867	14.3867	1.6
C8	Tim_09	SlActin3	15.92	15.9867	14.3867	1.6
C9	Tim_09	SlActin3	16.03	15.9867	14.3867	1.6
C10	Tim_09	SlActin3	15.62	15.62	14.3867	1.23333
C11	Tim_09	SlActin3	15.66	15.62	14.3867	1.23333
C12	Tim_09	SlActin3	15.58	15.62	14.3867	1.23333
D1	Tim_12	SlActin3	14.75	14.8367	14.3867	0.45
D2	Tim_12	SlActin3	14.92	14.8367	14.3867	0.45
D3	Tim_12	SlActin3	14.84	14.8367	14.3867	0.45
D4	Tim_12	SlActin3	14.79	14.6367	14.3867	0.25
D5	Tim_12	SlActin3	14.6	14.6367	14.3867	0.25
D6	Tim_12	SlActin3	14.52	14.6367	14.3867	0.25
D7	Tim_12	SlActin3	14.99	15.0367	14.3867	0.65
D8	Tim_12	SlActin3	14.94	15.0367	14.3867	0.65
D9	Tim_12	SlActin3	15.18	15.0367	14.3867	0.65
D10	Tim_15	SlActin3	14.43	14.4333	14.3867	0.0466667
D11	Tim_15	SlActin3	14.46	14.4333	14.3867	0.0466667
D12	Tim_15	SlActin3	14.41	14.4333	14.3867	0.0466667
E1	Tim_15	SlActin3	14.46	14.51	14.3867	0.123333
E2	Tim_15	SlActin3	14.53	14.51	14.3867	0.123333
E3	Tim_15	SlActin3	14.54	14.51	14.3867	0.123333
E4	Tim_15	SlActin3	14.94	14.9067	14.3867	0.52
E5	Tim_15	SlActin3	14.9	14.9067	14.3867	0.52
E6	Tim_15	SlActin3	14.88	14.9067	14.3867	0.52
E7	Tim_18	SlActin3	14.26	14.24	14.3867	-0.146667
E8	Tim_18	SlActin3	14.28	14.24	14.3867	-0.146667
E9	Tim_18	SlActin3	14.18	14.24	14.3867	-0.146667
E10	Tim_18	SlActin3	14.2	14.2567	14.3867	-0.13
E11	Tim_18	SlActin3	14.36	14.2567	14.3867	-0.13
E12	Tim_18	SlActin3	14.21	14.2567	14.3867	-0.13
F1	Tim_18	SlActin3	13.87	13.8733	14.3867	-0.513333
F2	Tim_18	SlActin3	13.95	13.8733	14.3867	-0.513333
F3	Tim_18	SlActin3	13.8	13.8733	14.3867	-0.513333
F4	Tim_21	SlActin3	14.52	14.3567	14.3867	-0.03
F5	Tim_21	SlActin3	14.26	14.3567	14.3867	-0.03
F6	Tim_21	SlActin3	14.29	14.3567	14.3867	-0.03
F7	Tim_21	SlActin3	14.49	14.47	14.3867	0.0833333
F8	Tim_21	SlActin3	14.37	14.47	14.3867	0.0833333
F9	Tim_21	SlActin3	14.55	14.47	14.3867	0.0833333
F10	Tim_21	SlActin3	14.19	14.3067	14.3867	-0.08
F11	Tim_21	SlActin3	14.27	14.3067	14.3867	-0.08
F12	Tim_21	SlActin3	14.46	14.3067	14.3867	-0.08
G1	Tim_24	SlActin3	14.89	14.89	14.3867	0.503333
G2	Tim_24	SlActin3	14.91	14.89	14.3867	0.503333
G3	Tim_24	SlActin3	14.87	14.89	14.3867	0.503333
G4	Tim_24	SlActin3	14.7	14.81	14.3867	0.423333
G5	Tim_24	SlActin3	14.82	14.81	14.3867	0.423333
G6	Tim_24	SlActin3	14.91	14.81	14.3867	0.423333
G7	Tim_24	SlActin3	14.66	14.6667	14.3867	0.28
G8	Tim_24	SlActin3	14.64	14.6667	14.3867	0.28
G9	Tim_24	SlActin3	14.7	14.6667	14.3867	0.28
G10	Tim_27	SlActin3	15.99	15.9367	14.3867	1.55
G11	Tim_27	SlActin3	15.94	15.9367	14.3867	1.55
G12	Tim_27	SlActin3	15.88	15.9367	14.3867	1.55
H1	Tim_27	SlActin3	15.26	15.2467	14.3867	0.86
H2	Tim_27	SlActin3	15.18	15.2467	14.3867	0.86
H3	Tim_27	SlActin3	15.3	15.2467	14.3867	0.86
H4	Tim_27	SlActin3	15.92	15.9533	14.3867	1.56667
H5	Tim_27	SlActin3	15.98	15.9533	14.3867	1.56667
H6	Tim_27	SlActin3	15.96	15.9533	14.3867	1.56667
A1	Tim_30	SlActin3	16.03	15.9933	14.4467	1.54667
A2	Tim_30	SlActin3	16.01	15.9933	14.4467	1.54667
A3	Tim_30	SlActin3	15.94	15.9933	14.4467	1.54667
A4	Tim_30	SlActin3	15.79	15.7967	14.4467	1.35
A5	Tim_30	SlActin3	15.78	15.7967	14.4467	1.35
A6	Tim_30	SlActin3	15.82	15.7967	14.4467	1.35
A7	Tim_30	SlActin3	15.53	15.5967	14.4467	1.15
A8	Tim_30	SlActin3	15.62	15.5967	14.4467	1.15
A9	Tim_30	SlActin3	15.64	15.5967	14.4467	1.15
A10	Tim_33	SlActin3	15.98	15.9667	14.4467	1.52
A11	Tim_33	SlActin3	15.96	15.9667	14.4467	1.52
A12	Tim_33	SlActin3	15.96	15.9667	14.4467	1.52
B1	Tim_33	SlActin3	15.65	15.69	14.4467	1.24333
B2	Tim_33	SlActin3	15.69	15.69	14.4467	1.24333
B3	Tim_33	SlActin3	15.73	15.69	14.4467	1.24333
B4	Tim_33	SlActin3	16.07	16.1333	14.4467	1.68667
B5	Tim_33	SlActin3	16.11	16.1333	14.4467	1.68667
B6	Tim_33	SlActin3	16.22	16.1333	14.4467	1.68667
B7	Tim_36	SlActin3	14.69	14.7267	14.4467	0.28
B8	Tim_36	SlActin3	14.73	14.7267	14.4467	0.28
B9	Tim_36	SlActin3	14.76	14.7267	14.4467	0.28
B10	Tim_36	SlActin3	14.98	14.9633	14.4467	0.516667
B11	Tim_36	SlActin3	14.97	14.9633	14.4467	0.516667
B12	Tim_36	SlActin3	14.94	14.9633	14.4467	0.516667
C1	Tim_36	SlActin3	14.26	14.3933	14.4467	-0.0533333
C2	Tim_36	SlActin3	14.44	14.3933	14.4467	-0.0533333
C3	Tim_36	SlActin3	14.48	14.3933	14.4467	-0.0533333
C4	Tim_39	SlActin3	14.08	14.1767	14.4467	-0.27
C5	Tim_39	SlActin3	14.25	14.1767	14.4467	-0.27
C6	Tim_39	SlActin3	14.2	14.1767	14.4467	-0.27
C7	Tim_39	SlActin3	14.56	14.5433	14.4467	0.0966667
C8	Tim_39	SlActin3	14.48	14.5433	14.4467	0.0966667
C9	Tim_39	SlActin3	14.59	14.5433	14.4467	0.0966667
C10	Tim_39	SlActin3	14.46	14.4733	14.4467	0.0266667
C11	Tim_39	SlActin3	14.46	14.4733	14.4467	0.0266667
C12	Tim_39	SlActin3	14.5	14.4733	14.4467	0.0266667
D1	Tim_42	SlActin3	13.89	13.9267	14.4467	-0.52
D2	Tim_42	SlActin3	13.93	13.9267	14.4467	-0.52
D3	Tim_42	SlActin3	13.96	13.9267	14.4467	-0.52
D4	Tim_42	SlActin3	14.09	14.1467	14.4467	-0.3
D5	Tim_42	SlActin3	14.14	14.1467	14.4467	-0.3
D6	Tim_42	SlActin3	14.21	14.1467	14.4467	-0.3
D7	Tim_42	SlActin3	13.62	13.6433	14.4467	-0.803333
D8	Tim_42	SlActin3	13.63	13.6433	14.4467	-0.803333
D9	Tim_42	SlActin3	13.68	13.6433	14.4467	-0.803333
D10	Tim_45	SlActin3	14.16	14.13	14.4467	-0.316667
D11	Tim_45	SlActin3	14.14	14.13	14.4467	-0.316667
D12	Tim_45	SlActin3	14.09	14.13	14.4467	-0.316667
E1	Tim_45	SlActin3	14.06	14.0167	14.4467	-0.43
E2	Tim_45	SlActin3	13.98	14.0167	14.4467	-0.43
E3	Tim_45	SlActin3	14.01	14.0167	14.4467	-0.43
E4	Tim_45	SlActin3	13.67	13.7033	14.4467	-0.743333
E5	Tim_45	SlActin3	13.75	13.7033	14.4467	-0.743333
E6	Tim_45	SlActin3	13.69	13.7033	14.4467	-0.743333
E7	Tim_48	SlActin3	15.22	15.0533	14.4467	0.606667
E8	Tim_48	SlActin3	14.98	15.0533	14.4467	0.606667
E9	Tim_48	SlActin3	14.96	15.0533	14.4467	0.606667
E10	Tim_48	SlActin3	14.52	14.4967	14.4467	0.05
E11	Tim_48	SlActin3	14.43	14.4967	14.4467	0.05
E12	Tim_48	SlActin3	14.54	14.4967	14.4467	0.05
F1	Tim_48	SlActin3	14.95	14.9367	14.4467	0.49
F2	Tim_48	SlActin3	14.88	14.9367	14.4467	0.49
F3	Tim_48	SlActin3	14.98	14.9367	14.4467	0.49
F4	Tim_51	SlActin3	15.5	15.5033	14.4467	1.05667
F5	Tim_51	SlActin3	15.46	15.5033	14.4467	1.05667
F6	Tim_51	SlActin3	15.55	15.5033	14.4467	1.05667
F7	Tim_51	SlActin3	15.92	15.91	14.4467	1.46333
F8	Tim_51	SlActin3	15.89	15.91	14.4467	1.46333
F9	Tim_51	SlActin3	15.92	15.91	14.4467	1.46333
F10	Tim_51	SlActin3	15.81	15.7667	14.4467	1.32
F11	Tim_51	SlActin3	15.77	15.7667	14.4467	1.32
F12	Tim_51	SlActin3	15.72	15.7667	14.4467	1.32
G1	Tim_54	SlActin3	15.3	15.2267	14.4467	0.78
G2	Tim_54	SlActin3	15.12	15.2267	14.4467	0.78
G3	Tim_54	SlActin3	15.26	15.2267	14.4467	0.78
G4	Tim_54	SlActin3	15.52	15.5633	14.4467	1.11667
G5	Tim_54	SlActin3	15.59	15.5633	14.4467	1.11667
G6	Tim_54	SlActin3	15.58	15.5633	14.4467	1.11667
G7	Tim_54	SlActin3	15.68	15.7767	14.4467	1.33
G8	Tim_54	SlActin3	15.79	15.7767	14.4467	1.33
G9	Tim_54	SlActin3	15.86	15.7767	14.4467	1.33
G10	Tim_57	SlActin3	15.83	15.8433	14.4467	1.39667
G11	Tim_57	SlActin3	15.82	15.8433	14.4467	1.39667
G12	Tim_57	SlActin3	15.88	15.8433	14.4467	1.39667
H1	Tim_57	SlActin3	15.74	15.7	14.4467	1.25333
H2	Tim_57	SlActin3	15.67	15.7	14.4467	1.25333
H3	Tim_57	SlActin3	15.69	15.7	14.4467	1.25333
H4	Tim_57	SlActin3	15.91	15.7767	14.4467	1.33
H5	Tim_57	SlActin3	15.75	15.7767	14.4467	1.33
H6	Tim_57	SlActin3	15.67	15.7767	14.4467	1.33
A1	Tim_60	SlActin3	14.81	14.77	14.39	0.38
A2	Tim_60	SlActin3	14.76	14.77	14.39	0.38
A3	Tim_60	SlActin3	14.74	14.77	14.39	0.38
A4	Tim_60	SlActin3	13.84	13.9267	14.39	-0.463333
A5	Tim_60	SlActin3	13.89	13.9267	14.39	-0.463333
A6	Tim_60	SlActin3	14.05	13.9267	14.39	-0.463333
A7	Tim_60	SlActin3	14.28	14.27	14.39	-0.12
A8	Tim_60	SlActin3	14.34	14.27	14.39	-0.12
A9	Tim_60	SlActin3	14.19	14.27	14.39	-0.12
A10	Tim_63	SlActin3	14.06	14.0733	14.39	-0.316667
A11	Tim_63	SlActin3	14.04	14.0733	14.39	-0.316667
A12	Tim_63	SlActin3	14.12	14.0733	14.39	-0.316667
B1	Tim_63	SlActin3	14.21	14.1733	14.39	-0.216667
B2	Tim_63	SlActin3	14.05	14.1733	14.39	-0.216667
B3	Tim_63	SlActin3	14.26	14.1733	14.39	-0.216667
B4	Tim_63	SlActin3	13.74	13.7	14.39	-0.69
B5	Tim_63	SlActin3	13.73	13.7	14.39	-0.69
B6	Tim_63	SlActin3	13.63	13.7	14.39	-0.69
B7	Tim_66	SlActin3	13.89	13.9667	14.39	-0.423333
B8	Tim_66	SlActin3	13.92	13.9667	14.39	-0.423333
B9	Tim_66	SlActin3	14.09	13.9667	14.39	-0.423333
B10	Tim_66	SlActin3	14.32	14.3233	14.39	-0.0666667
B11	Tim_66	SlActin3	14.28	14.3233	14.39	-0.0666667
B12	Tim_66	SlActin3	14.37	14.3233	14.39	-0.0666667
C1	Tim_66	SlActin3	13.77	13.8467	14.39	-0.543333
C2	Tim_66	SlActin3	13.87	13.8467	14.39	-0.543333
C3	Tim_66	SlActin3	13.9	13.8467	14.39	-0.543333
C4	Tim_69	SlActin3	14.01	14.0933	14.39	-0.296667
C5	Tim_69	SlActin3	14.08	14.0933	14.39	-0.296667
C6	Tim_69	SlActin3	14.19	14.0933	14.39	-0.296667
C7	Tim_69	SlActin3	14.79	14.84	14.39	0.45
C8	Tim_69	SlActin3	14.85	14.84	14.39	0.45
C9	Tim_69	SlActin3	14.88	14.84	14.39	0.45
C10	Tim_69	SlActin3	14.59	14.5567	14.39	0.166667
C11	Tim_69	SlActin3	14.52	14.5567	14.39	0.166667
C12	Tim_69	SlActin3	14.56	14.5567	14.39	0.166667
D1	Tim_72	SlActin3	14.9	14.9367	14.39	0.546667
D2	Tim_72	SlActin3	14.98	14.9367	14.39	0.546667
D3	Tim_72	SlActin3	14.93	14.9367	14.39	0.546667
D4	Tim_72	SlActin3	14.73	14.7067	14.39	0.316667
D5	Tim_72	SlActin3	14.72	14.7067	14.39	0.316667
D6	Tim_72	SlActin3	14.67	14.7067	14.39	0.316667
D7	Tim_72	SlActin3	14.94	14.95	14.39	0.56
D8	Tim_72	SlActin3	15.01	14.95	14.39	0.56
D9	Tim_72	SlActin3	14.9	14.95	14.39	0.56
A1	Cwo_00	SlActin3	16.48	16.5333	14.4583	2.075
A2	Cwo_00	SlActin3	16.59	16.5333	14.4583	2.075
A3	Cwo_00	SlActin3	16.53	16.5333	14.4583	2.075
A4	Cwo_00	SlActin3	16.22	16.2267	14.4583	1.76833
A5	Cwo_00	SlActin3	16.19	16.2267	14.4583	1.76833
A6	Cwo_00	SlActin3	16.27	16.2267	14.4583	1.76833
A7	Cwo_00	SlActin3	16.18	16.1333	14.4583	1.675
A8	Cwo_00	SlActin3	16.14	16.1333	14.4583	1.675
A9	Cwo_00	SlActin3	16.08	16.1333	14.4583	1.675
A10	Cwo_03	SlActin3	16.47	16.4567	14.4583	1.99833
A11	Cwo_03	SlActin3	16.52	16.4567	14.4583	1.99833
A12	Cwo_03	SlActin3	16.38	16.4567	14.4583	1.99833
B1	Cwo_03	SlActin3	15.74	15.6967	14.4583	1.23833
B2	Cwo_03	SlActin3	15.65	15.6967	14.4583	1.23833
B3	Cwo_03	SlActin3	15.7	15.6967	14.4583	1.23833
B4	Cwo_03	SlActin3	16.08	16.09	14.4583	1.63167
B5	Cwo_03	SlActin3	16.13	16.09	14.4583	1.63167
B6	Cwo_03	SlActin3	16.06	16.09	14.4583	1.63167
B7	Cwo_06	SlActin3	15.92	15.8233	14.4583	1.365
B8	Cwo_06	SlActin3	15.68	15.8233	14.4583	1.365
B9	Cwo_06	SlActin3	15.87	15.8233	14.4583	1.365
B10	Cwo_06	SlActin3	16.25	16.2033	14.4583	1.745
B11	Cwo_06	SlActin3	16.17	16.2033	14.4583	1.745
B12	Cwo_06	SlActin3	16.19	16.2033	14.4583	1.745
C1	Cwo_06	SlActin3	15.88	15.7933	14.4583	1.335
C2	Cwo_06	SlActin3	15.74	15.7933	14.4583	1.335
C3	Cwo_06	SlActin3	15.76	15.7933	14.4583	1.335
C4	Cwo_09	SlActin3	16.46	16.52	14.4583	2.06167
C5	Cwo_09	SlActin3	16.59	16.52	14.4583	2.06167
C6	Cwo_09	SlActin3	16.51	16.52	14.4583	2.06167
C7	Cwo_09	SlActin3	15.97	16.0733	14.4583	1.615
C8	Cwo_09	SlActin3	16.12	16.0733	14.4583	1.615
C9	Cwo_09	SlActin3	16.13	16.0733	14.4583	1.615
C10	Cwo_09	SlActin3	15.63	15.58	14.4583	1.12167
C11	Cwo_09	SlActin3	15.56	15.58	14.4583	1.12167
C12	Cwo_09	SlActin3	15.55	15.58	14.4583	1.12167
D1	Cwo_12	SlActin3	15.96	15.89	14.4583	1.43167
D2	Cwo_12	SlActin3	15.86	15.89	14.4583	1.43167
D3	Cwo_12	SlActin3	15.85	15.89	14.4583	1.43167
D4	Cwo_12	SlActin3	15.57	15.5367	14.4583	1.07833
D5	Cwo_12	SlActin3	15.58	15.5367	14.4583	1.07833
D6	Cwo_12	SlActin3	15.46	15.5367	14.4583	1.07833
D7	Cwo_12	SlActin3	15.41	15.3967	14.4583	0.938333
D8	Cwo_12	SlActin3	15.32	15.3967	14.4583	0.938333
D9	Cwo_12	SlActin3	15.46	15.3967	14.4583	0.938333
D10	Cwo_15	SlActin3	15.45	15.5667	14.4583	1.10833
D11	Cwo_15	SlActin3	15.58	15.5667	14.4583	1.10833
D12	Cwo_15	SlActin3	15.67	15.5667	14.4583	1.10833
E1	Cwo_15	SlActin3	15.23	15.2767	14.4583	0.818333
E2	Cwo_15	SlActin3	15.26	15.2767	14.4583	0.818333
E3	Cwo_15	SlActin3	15.34	15.2767	14.4583	0.818333
E4	Cwo_15	SlActin3	15.24	15.1367	14.4583	0.678333
E5	Cwo_15	SlActin3	15.12	15.1367	14.4583	0.678333
E6	Cwo_15	SlActin3	15.05	15.1367	14.4583	0.678333
E7	Cwo_18	SlActin3	15.46	15.3633	14.4583	0.905
E8	Cwo_18	SlActin3	15.4	15.3633	14.4583	0.905
E9	Cwo_18	SlActin3	15.23	15.3633	14.4583	0.905
E10	Cwo_18	SlActin3	15.22	15.2633	14.4583	0.805
E11	Cwo_18	SlActin3	15.24	15.2633	14.4583	0.805
E12	Cwo_18	SlActin3	15.33	15.2633	14.4583	0.805
F1	Cwo_18	SlActin3	15.78	15.71	14.4583	1.25167
F2	Cwo_18	SlActin3	15.66	15.71	14.4583	1.25167
F3	Cwo_18	SlActin3	15.69	15.71	14.4583	1.25167
F4	Cwo_21	SlActin3	16.03	16.04	14.4583	1.58167
F5	Cwo_21	SlActin3	16.01	16.04	14.4583	1.58167
F6	Cwo_21	SlActin3	16.08	16.04	14.4583	1.58167
F7	Cwo_21	SlActin3	15.59	15.6567	14.4583	1.19833
F8	Cwo_21	SlActin3	15.72	15.6567	14.4583	1.19833
F9	Cwo_21	SlActin3	15.66	15.6567	14.4583	1.19833
F10	Cwo_21	SlActin3	15.85	15.8067	14.4583	1.34833
F11	Cwo_21	SlActin3	15.77	15.8067	14.4583	1.34833
F12	Cwo_21	SlActin3	15.8	15.8067	14.4583	1.34833
G1	Cwo_24	SlActin3	16.21	16.2667	14.4583	1.80833
G2	Cwo_24	SlActin3	16.32	16.2667	14.4583	1.80833
G3	Cwo_24	SlActin3	16.27	16.2667	14.4583	1.80833
G4	Cwo_24	SlActin3	15.98	15.9367	14.4583	1.47833
G5	Cwo_24	SlActin3	15.96	15.9367	14.4583	1.47833
G6	Cwo_24	SlActin3	15.87	15.9367	14.4583	1.47833
G7	Cwo_24	SlActin3	16.38	16.31	14.4583	1.85167
G8	Cwo_24	SlActin3	16.24	16.31	14.4583	1.85167
G9	Cwo_24	SlActin3	16.31	16.31	14.4583	1.85167
G10	Cwo_27	SlActin3	16.01	16.0367	14.4583	1.57833
G11	Cwo_27	SlActin3	16.02	16.0367	14.4583	1.57833
G12	Cwo_27	SlActin3	16.08	16.0367	14.4583	1.57833
H1	Cwo_27	SlActin3	16.63	16.5133	14.4583	2.055
H2	Cwo_27	SlActin3	16.48	16.5133	14.4583	2.055
H3	Cwo_27	SlActin3	16.43	16.5133	14.4583	2.055
H4	Cwo_27	SlActin3	16.28	16.3233	14.4583	1.865
H5	Cwo_27	SlActin3	16.32	16.3233	14.4583	1.865
H6	Cwo_27	SlActin3	16.37	16.3233	14.4583	1.865
A1	Cwo_30	SlActin3	15.47	15.5233	14.5133	1.01
A2	Cwo_30	SlActin3	15.58	15.5233	14.5133	1.01
A3	Cwo_30	SlActin3	15.52	15.5233	14.5133	1.01
A4	Cwo_30	SlActin3	15.86	15.9	14.5133	1.38667
A5	Cwo_30	SlActin3	15.87	15.9	14.5133	1.38667
A6	Cwo_30	SlActin3	15.97	15.9	14.5133	1.38667
A7	Cwo_30	SlActin3	16.04	16.0233	14.5133	1.51
A8	Cwo_30	SlActin3	16.09	16.0233	14.5133	1.51
A9	Cwo_30	SlActin3	15.94	16.0233	14.5133	1.51
A10	Cwo_33	SlActin3	15.16	15.19	14.5133	0.676667
A11	Cwo_33	SlActin3	15.19	15.19	14.5133	0.676667
A12	Cwo_33	SlActin3	15.22	15.19	14.5133	0.676667
B1	Cwo_33	SlActin3	15.63	15.56	14.5133	1.04667
B2	Cwo_33	SlActin3	15.52	15.56	14.5133	1.04667
B3	Cwo_33	SlActin3	15.53	15.56	14.5133	1.04667
B4	Cwo_33	SlActin3	15.45	15.4633	14.5133	0.95
B5	Cwo_33	SlActin3	15.48	15.4633	14.5133	0.95
B6	Cwo_33	SlActin3	15.46	15.4633	14.5133	0.95
B7	Cwo_36	SlActin3	15.48	15.45	14.5133	0.936667
B8	Cwo_36	SlActin3	15.44	15.45	14.5133	0.936667
B9	Cwo_36	SlActin3	15.43	15.45	14.5133	0.936667
B10	Cwo_36	SlActin3	15.25	15.3533	14.5133	0.84
B11	Cwo_36	SlActin3	15.39	15.3533	14.5133	0.84
B12	Cwo_36	SlActin3	15.42	15.3533	14.5133	0.84
C1	Cwo_36	SlActin3	15.2	15.1333	14.5133	0.62
C2	Cwo_36	SlActin3	15.08	15.1333	14.5133	0.62
C3	Cwo_36	SlActin3	15.12	15.1333	14.5133	0.62
C4	Cwo_39	SlActin3	14.78	14.8333	14.5133	0.32
C5	Cwo_39	SlActin3	14.82	14.8333	14.5133	0.32
C6	Cwo_39	SlActin3	14.9	14.8333	14.5133	0.32
C7	Cwo_39	SlActin3	15.17	15.1367	14.5133	0.623333
C8	Cwo_39	SlActin3	15.11	15.1367	14.5133	0.623333
C9	Cwo_39	SlActin3	15.13	15.1367	14.5133	0.623333
C10	Cwo_39	SlActin3	15.16	15.1833	14.5133	0.67
C11	Cwo_39	SlActin3	15.22	15.1833	14.5133	0.67
C12	Cwo_39	SlActin3	15.17	15.1833	14.5133	0.67
D1	Cwo_42	SlActin3	15.53	15.44	14.5133	0.926667
D2	Cwo_42	SlActin3	15.32	15.44	14.5133	0.926667
D3	Cwo_42	SlActin3	15.47	15.44	14.5133	0.926667
D4	Cwo_42	SlActin3	15.19	15.16	14.5133	0.646667
D5	Cwo_42	SlActin3	15.09	15.16	14.5133	0.646667
D6	Cwo_42	SlActin3	15.2	15.16	14.5133	0.646667
D7	Cwo_42	SlActin3	15.33	15.3233	14.5133	0.81
D8	Cwo_42	SlActin3	15.28	15.3233	14.5133	0.81
D9	Cwo_42	SlActin3	15.36	15.3233	14.5133	0.81
D10	Cwo_45	SlActin3	15.59	15.5333	14.5133	1.02
D11	Cwo_45	SlActin3	15.55	15.5333	14.5133	1.02
D12	Cwo_45	SlActin3	15.46	15.5333	14.5133	1.02
E1	Cwo_45	SlActin3	15.48	15.42	14.5133	0.906667
E2	Cwo_45	SlActin3	15.32	15.42	14.5133	0.906667
E3	Cwo_45	SlActin3	15.46	15.42	14.5133	0.906667
E4	Cwo_45	SlActin3	15.02	15.0867	14.5133	0.573333
E5	Cwo_45	SlActin3	15.06	15.0867	14.5133	0.573333
E6	Cwo_45	SlActin3	15.18	15.0867	14.5133	0.573333
E7	Cwo_48	SlActin3	16.12	16.18	14.5133	1.66667
E8	Cwo_48	SlActin3	16.25	16.18	14.5133	1.66667
E9	Cwo_48	SlActin3	16.17	16.18	14.5133	1.66667
E10	Cwo_48	SlActin3	15.87	15.87	14.5133	1.35667
E11	Cwo_48	SlActin3	15.9	15.87	14.5133	1.35667
E12	Cwo_48	SlActin3	15.84	15.87	14.5133	1.35667
F1	Cwo_48	SlActin3	15.46	15.41	14.5133	0.896667
F2	Cwo_48	SlActin3	15.35	15.41	14.5133	0.896667
F3	Cwo_48	SlActin3	15.42	15.41	14.5133	0.896667
F4	Cwo_51	SlActin3	16.11	16.1	14.5133	1.58667
F5	Cwo_51	SlActin3	16.23	16.1	14.5133	1.58667
F6	Cwo_51	SlActin3	15.96	16.1	14.5133	1.58667
F7	Cwo_51	SlActin3	16.42	16.4233	14.5133	1.91
F8	Cwo_51	SlActin3	16.37	16.4233	14.5133	1.91
F9	Cwo_51	SlActin3	16.48	16.4233	14.5133	1.91
F10	Cwo_51	SlActin3	16.06	16.11	14.5133	1.59667
F11	Cwo_51	SlActin3	16.14	16.11	14.5133	1.59667
F12	Cwo_51	SlActin3	16.13	16.11	14.5133	1.59667
G1	Cwo_54	SlActin3	15.87	15.9	14.5133	1.38667
G2	Cwo_54	SlActin3	15.82	15.9	14.5133	1.38667
G3	Cwo_54	SlActin3	16.01	15.9	14.5133	1.38667
G4	Cwo_54	SlActin3	16.24	16.1433	14.5133	1.63
G5	Cwo_54	SlActin3	16.07	16.1433	14.5133	1.63
G6	Cwo_54	SlActin3	16.12	16.1433	14.5133	1.63
G7	Cwo_54	SlActin3	16.17	16.18	14.5133	1.66667
G8	Cwo_54	SlActin3	16.25	16.18	14.5133	1.66667
G9	Cwo_54	SlActin3	16.12	16.18	14.5133	1.66667
G10	Cwo_57	SlActin3	15.15	15.1067	14.5133	0.593333
G11	Cwo_57	SlActin3	15.12	15.1067	14.5133	0.593333
G12	Cwo_57	SlActin3	15.05	15.1067	14.5133	0.593333
H1	Cwo_57	SlActin3	15.38	15.36	14.5133	0.846667
H2	Cwo_57	SlActin3	15.37	15.36	14.5133	0.846667
H3	Cwo_57	SlActin3	15.33	15.36	14.5133	0.846667
H4	Cwo_57	SlActin3	15.44	15.53	14.5133	1.01667
H5	Cwo_57	SlActin3	15.56	15.53	14.5133	1.01667
H6	Cwo_57	SlActin3	15.59	15.53	14.5133	1.01667
A1	Cwo_60	SlActin3	15.15	15.0833	14.4483	0.635
A2	Cwo_60	SlActin3	15.02	15.0833	14.4483	0.635
A3	Cwo_60	SlActin3	15.08	15.0833	14.4483	0.635
A4	Cwo_60	SlActin3	15.27	15.36	14.4483	0.911667
A5	Cwo_60	SlActin3	15.46	15.36	14.4483	0.911667
A6	Cwo_60	SlActin3	15.35	15.36	14.4483	0.911667
A7	Cwo_60	SlActin3	14.88	14.9133	14.4483	0.465
A8	Cwo_60	SlActin3	15.04	14.9133	14.4483	0.465
A9	Cwo_60	SlActin3	14.82	14.9133	14.4483	0.465
A10	Cwo_63	SlActin3	15.06	14.9967	14.4483	0.548333
A11	Cwo_63	SlActin3	15.08	14.9967	14.4483	0.548333
A12	Cwo_63	SlActin3	14.85	14.9967	14.4483	0.548333
B1	Cwo_63	SlActin3	14.65	14.78	14.4483	0.331667
B2	Cwo_63	SlActin3	14.83	14.78	14.4483	0.331667
B3	Cwo_63	SlActin3	14.86	14.78	14.4483	0.331667
B4	Cwo_63	SlActin3	14.94	14.9733	14.4483	0.525
B5	Cwo_63	SlActin3	14.95	14.9733	14.4483	0.525
B6	Cwo_63	SlActin3	15.03	14.9733	14.4483	0.525
B7	Cwo_66	SlActin3	15.44	15.4067	14.4483	0.958333
B8	Cwo_66	SlActin3	15.31	15.4067	14.4483	0.958333
B9	Cwo_66	SlActin3	15.47	15.4067	14.4483	0.958333
B10	Cwo_66	SlActin3	15.26	15.17	14.4483	0.721667
B11	Cwo_66	SlActin3	15.13	15.17	14.4483	0.721667
B12	Cwo_66	SlActin3	15.12	15.17	14.4483	0.721667
C1	Cwo_66	SlActin3	15.39	15.42	14.4483	0.971667
C2	Cwo_66	SlActin3	15.43	15.42	14.4483	0.971667
C3	Cwo_66	SlActin3	15.44	15.42	14.4483	0.971667
C4	Cwo_69	SlActin3	15.72	15.6967	14.4483	1.24833
C5	Cwo_69	SlActin3	15.73	15.6967	14.4483	1.24833
C6	Cwo_69	SlActin3	15.64	15.6967	14.4483	1.24833
C7	Cwo_69	SlActin3	15.39	15.3467	14.4483	0.898333
C8	Cwo_69	SlActin3	15.36	15.3467	14.4483	0.898333
C9	Cwo_69	SlActin3	15.29	15.3467	14.4483	0.898333
C10	Cwo_69	SlActin3	15.47	15.5433	14.4483	1.095
C11	Cwo_69	SlActin3	15.62	15.5433	14.4483	1.095
C12	Cwo_69	SlActin3	15.54	15.5433	14.4483	1.095
D1	Cwo_72	SlActin3	15.86	15.7733	14.4483	1.325
D2	Cwo_72	SlActin3	15.67	15.7733	14.4483	1.325
D3	Cwo_72	SlActin3	15.79	15.7733	14.4483	1.325
D4	Cwo_72	SlActin3	16.16	16.2867	14.4483	1.83833
D5	Cwo_72	SlActin3	16.53	16.2867	14.4483	1.83833
D6	Cwo_72	SlActin3	16.17	16.2867	14.4483	1.83833
D7	Cwo_72	SlActin3	16.14	16.1433	14.4483	1.695
D8	Cwo_72	SlActin3	16.2	16.1433	14.4483	1.695
D9	Cwo_72	SlActin3	16.09	16.1433	14.4483	1.695
Abbreviations: Ref - Reference; CT - count; GOI - gene of interest
