# Supplementary material for: Circadian regulation of night feeding and daytime detoxification in a formidable Asian pest Spodoptera litura
Source: Commun Biol. 2021 Mar 5;4:286. doi: 10.1038/s42003-021-01816-9 (PMC7935888; doi:10.1038/s42003-021-01816-9)
Supplement: Supplementary file 6 — Supplementary Data 3 [file 42003_2021_1816_MOESM6_ESM.xlsx]

## Sheet: Sheet1
Supplementary Data 3. List of detoxification genes and their E-box locations [bp]
	Canonical E-box	Non-canonical E-box					Chr#	Type/Clan/Class	Activation
Gene ID	CACGTG	CACCTG	CATGTG	CAACTG	CAGGTG	CACATG			Day/Night
SlituAPN01					1039*	1579	7		Day
SlituAPN02		1679					21		Day
SlituAPN03				787			21		Day
SlituAPN04						1551	21		Day
SlituAPN06				1050	256;1134	850;1798	21		Day
SlituAPN07	714			292;1861			21		Day
SlituAPN09		764			914	2137	21		Day
SlituAPN10				215	529		21		Day
SlituAPN11	1838						21		Day
SlituAPN12	2142			1668			21		Day
SlituAPN13						790	21		Day
SlituAPN14	1492				231		21		Day
SlituAPN15	1277			168			21		Day
SlituAPN16					566;637	675	scaffold867		Day
SlituAPN17			1601				28		Day
SlituCOE002					29;1162		2	ace	Day
SlituCOE003		1227					21	gli	Day
SlituCOE004		657					11	alpha	Day
SlituCOE007	632	2039			165	577	11	lep	Day
SlituCOE009	1027;1986	1600	317;1250		171;1172		28	alpha	Day
SlituCOE011				34			30	lep	Day
SlituCOE017			2007	1689			11	lep	Day
SlituCOE019			1774;2005				11	lep	Day
SlituCOE022	589			1458			3	lep	Day
SlituCOE023				1308			27	alpha	Day
SlituCOE024		280				325;1173	6	beta	Day
SlituCOE025							1	lep	Day
SlituCOE026			319	1673		332	9	lep	Day
SlituCOE030					734		12	alpha	Day
SlituCOE033					485;519	1339;2018	25	alpha	Day
SlituCOE036	548			917			25	alpha	Day
SlituCOE040				1537			27	alpha	Day
SlituCOE041			46	1208			1	jhe	Day
SlituCOE043			1360	254;1785	55	28	1	jhe	Day
SlituCOE047			563		1330	286;887	2	lep	Day
SlituCOE049				2199	939	498;702	2	lep	Day
SlituCOE051	822;1028	1444					2	lep	Day
SlituCOE052	467;751			925			2	lep	Day
SlituCOE062	1143	1644				1818	2	lep	Day
SlituCOE063		1007					2	lep	Day
SlituCOE068				2119			16	ace	Day
SlituCOE072			1483	496;1770		881	9	alpha	Day
SlituCOE073	73		2033		197		5	ie1	Day
SlituCOE074						89;1873	5	ie	Day
SlituCOE081		2163		1785	1152		25	alpha	Day
SlituCOE083		1017					25	alpha	Day
SlituCOE085				816		398;650	scaffold687	lep	Day
SlituCOE090		104;297		1025	866	1568	1	lep	Day
SlituCOE092	1370	859;893			646;1340		1	lep	Day
SlituCOE094		838					12	lep	Day
SlituCOE095	723；998		422				Z	beta	Day
SlituCOE099			1411			1306	18	alpha	Day
SlituCOE102	360						16	lep	Day
SlituCOE108	1162					1084	11	lep	Day
SlituCOE109		1495					15	lep	Day
SlituCOE112			736		1206		2	ie1	Day
SlituGST02		1330	806		945	470	22	d	Day
SlituGST10		1193;1276		1409		1475	24	e	Day
SlituGST13	1050						8	e	Day
SlituGST15		378	801				1	e	Day
SlituGST16						1921	9	e	Day
SlituGST17	2237						9	e	Day
SlituGST18		1626;1977	1721				9	e	Day
SlituGST19				206			9	e	Day
SlituGST20	693		1543		46		9	e	Day
SlituGST22			1716		589	750	9	e	Day
SlituGST23	898			487;612			9	e	Day
SlituGST26			1217				Z	d	Day
SlituGST28		770;804			1734		28	o	Day
SlituGST29	549				1305		13	o	Day
SlituGST32			1794		1696		17	s	Day
SlituGST33	1442	1540		125		362	17	s	Day
SlituGST34	930;1109		63			1266;1402	scaffold559	t	Day
SlituGST35	744	2231	1376				22	u	Day
SlituGST36	667		1937	600			11	z	Day
SlituGST38		692					1	u	Day
SlituGST40			255	2171			22	s	Day
SlituGST44				1099;1159			17	u	Day
SlituGST45	870						2	micro	Day
SlituGST46	967						2	micro	Day
SlituGST47				41;391			2	micro	Day
SlituGST48					863		25	micro	Day
SlituGST49	1000	635;669;1520		606;1511			25	micro	Day
SlituP450-002	1583;2085		91				27	CLAN-mit	Day
SlituP450-003	148	1751		1406		1719	27	CLAN-mit	Day
SlituP450-007			943	1233;1943	434		18	CLAN-mit	Day
SlituP450-008				1010			18	CLAN-mit	Day
SlituP450-011			1680			538;1015	Z	CLAN2	Day
SlituP450-021	2308			1605			24	CLAN4	Day
SlituP450-022	1488				2188		24	CLAN4	Day
SlituP450-023	575			58			24	CLAN4	Day
SlituP450-025		560	375;1335	1387	232	377;436;2058	24	CLAN4	Day
SlituP450-026						46	24	CLAN4	Day
SlituP450-027					2046;2080		24	CLAN4	Day
SlituP450-032			557;910				24	CLAN4	Day
SlituP450-036		498		1597			30	CLAN4	Day
SlituP450-039					671;705;1928	187	30	CLAN4	Day
SlituP450-040	1759						30	CLAN4	Day
SlituP450-044				1230	2161	395	6	CLAN-mit	Day
SlituP450-045	1268				1016	112	27	CLAN4	Day
SlituP450-047	2083			1457			27	CLAN4	Day
SlituP450-048			1588		2007;2041		27	CLAN4	Day
SlituP450-049	17;1558	1885;1919			925		27	CLAN4	Day
SlituP450-050			146			148	27	CLAN4	Day
SlituP450-051		618;652			1554;1583		27	CLAN4	Day
SlituP450-054		1503				349	16	CLAN4	Day
SlituP450-056	397;1733					1442	20	CLAN4	Day
SlituP450-060	1385;2067	787;821				1094	17	CLAN4	Day
SlituP450-061	1447;2129		1083				17	CLAN4	Day
SlituP450-063		667;954		1093	897	619	9	CLAN4	Day
SlituP450-070		585	1029			443	30	CLAN3	Day
SlituP450-071		1815					30	CLAN3	Day
SlituP450-077	1394						9	CLAN3	Day
SlituP450-080	2198						28	CLAN3	Day
SlituP450-082	520;1506			144			10	CLAN3	Day
SlituP450-085			868				20	CLAN3	Day
SlituP450-086					1876	867	20	CLAN3	Day
SlituP450-088			213		1981	526	20	CLAN3	Day
SlituP450-090	1205;1645			1070		929;1541	14	CLAN3	Day
SlituP450-091			282				21	CLAN3	Day
SlituP450-093	1266;1424				1480;1514		21	CLAN3	Day
SlituP450-094	2286	1739	1902				21	CLAN3	Day
SlituP450-095		2059	515				29	CLAN3	Day
SlituP450-096	1773	326;1158			393		29	CLAN3	Day
SlituP450-098	2416	887;1025		367;899			29	CLAN3	Day
SlituP450-099			412;1083		1556	414	29	CLAN3	Day
SlituP450-101	1585				652		29	CLAN3	Day
SlituP450-102	1074	752					29	CLAN3	Day
SlituP450-103	1798	510		1541			29	CLAN3	Day
SlituP450-104					1432	1722	29	CLAN3	Day
SlituP450-105			207				29	CLAN3	Day
SlituP450-106	1409;1525	611			2153	256;294	29	CLAN3	Day
SlituP450-107	2098						29	CLAN3	Day
SlituP450-110	2132		158				29	CLAN3	Day
SlituP450-115			1965			1283	2	CLAN3	Day
SlituP450-120	2125			420		2066	scaffold541	CLAN3	Day
SlituP450-125	743	1612;1708	1599		1862		2	CLAN3	Day
SlituP450-128			1117			749	24	CLAN4	Day
SlituP450-131		1483	1276	111			24	CLAN4	Day
SlituP450-132	964	292;731					24	CLAN4	Day
SlituP450-138			887			1333	7	CLAN4	Day
SlituP450-139	15	177		30			7	CLAN4	Day
SlituAPN05		1732					21		Night
SlituAPN18	1830			1029			24		Night
SlituCOE008							28	alpha	Night
SlituCOE016			1835			951	11	lep	Night
SlituCOE032			1002	1321	700;1558;1592		25	alpha	Night
SlituCOE037		1409					25	alpha	Night
SlituCOE038							19	alpha	Night
SlituCOE055		1688	802			1658	2	lep	Night
SlituCOE069	1998				90;1360		16	Nlg	Night
SlituCOE075						1912;2189	11	jhe	Night
SlituCOE076				2073			11	jhe	Night
SlituCOE078							11	lep	Night
SlituCOE079	484;1093;1137		1194	1878			11	jhe	Night
SlituCOE080	1956		767				25	alpha	Night
SlituCOE082			1103	2082		1105	25	alpha	Night
SlituCOE086			1088		1370	260	scaffold687	lep	Night
SlituCOE088	2558			853			scaffold688	lep	Night
SlituCOE091			1079	1268			1	lep	Night
SlituCOE098						32	22	un	Night
SlituCOE100						777	21	alpha	Night
SlituGST03							22	d	Night
SlituGST04							22	d	Night
SlituGST05	980	1929			488		14	e	Night
SlituGST06		817	1143			935;2094	14	e	Night
SlituGST07	1781						14	e	Night
SlituGST11		2241					8	e	Night
SlituGST12			2028				8	e	Night
SlituGST14		146					1	e	Night
SlituGST24			1241			1718	20	e	Night
SlituGST27		1102			2032;2066		28	o	Night
SlituGST30	1796						17	s	Night
SlituGST31			1627;2100				17	s	Night
SlituGST37		2087	879		1799		2	z	Night
SlituGST39			466	1960	1106;1430;1988		scaffold741	u	Night
SlituGST41							22	s	Night
SlituGST42							22	s	Night
SlituP450-004	2561						14	CLAN2	Night
SlituP450-006	1904						14	CLAN2	Night
SlituP450-013	1222						scaffold390	CLAN-mit	Night
SlituP450-015	978				406		2	CLAN3	Night
SlituP450-016		1289	543;853	635		1023	scaffold700	CLAN3	Night
SlituP450-034			964	933	1135		scaffold729	CLAN3	Night
SlituP450-053	1641			46			16	CLAN4	Night
SlituP450-055	1858			1024			16	CLAN4	Night
SlituP450-065		587;1656					9	CLAN4	Night
SlituP450-069					1443;1477		30	CLAN3	Night
SlituP450-075			1722;2113				20	CLAN3	Night
SlituP450-078		1623		1855			20	CLAN3	Night
SlituP450-081						928;1309	10	CLAN3	Night
SlituP450-083							18	CLAN3	Night
SlituP450-087			2008				20	CLAN3	Night
SlituP450-111	2111	1798		1204			28	CLAN2	Night
SlituP450-113	133;405						9	CLAN3	Night
SlituP450-114		1290		850			2	CLAN3	Night
SlituP450-119	2187	387;416					24	CLAN4	Night
SlituP450-121			1209		707		20	CLAN3	Night
SlituP450-140			2256		1923		11	CLAN2	Night
SlituCOE035							25	alpha	NA
SlituCOE042		1920					1	jhe	NA
SlituCOE064							2	lep	NA
SlituCOE065				1573			2	lep	NA
SlituCOE100						1731	21	alpha	NA
SlituCOE110							scaffold687	jhe	NA
SlituGST08				620;782			14	e	NA
SlituGST14							1	e	NA
SlituGST21	2784						9	e	NA
SlituGST25							1	e	NA
SlituP450-014					1749		6	CLAN-mit	NA
SlituP450-038		698					30	CLAN4	NA
SlituP450-052							16	CLAN4	NA
SlituP450-059				1539	851		24	CLAN4	NA
SlituP450-064							9	CLAN4	NA
SlituP450-066							9	CLAN4	NA
SlituP450-081	1620						10	CLAN3	NA
SlituP450-092							21	CLAN3	NA
SlituP450-116		2193					2	CLAN3	NA
SlituP450-117							2	CLAN3	NA
SlituP450-118				2398			2	CLAN3	NA
*Numbers denote the locations (bp) of E-boxes upstream of protein coding gene transcription start sites (TSS)
