# Supplementary material for: Circadian regulation of night feeding and daytime detoxification in a formidable Asian pest Spodoptera litura
Source: Commun Biol. 2021 Mar 5;4:286. doi: 10.1038/s42003-021-01816-9 (PMC7935888; doi:10.1038/s42003-021-01816-9)
Supplement: Supplementary file 7 — Supplementary Data 4 [file 42003_2021_1816_MOESM7_ESM.xlsx]

## Sheet: Fig.1
Table 1.1.1 Amount of consumed food of S. litura larvae during 6LD1 to 6LD3 under LD [g]
Time (h)	Group#1	Group#2	Group#3	Group#4	Group#5	Group#6	Group#7	Group#8	Group#9
0	0.0539535	0.0691159	0.0695329	0.0632591	0.0683993	0.0493835	0.0529893	0.0494283	0.0597539
3	0.07975	0.0655833	0.0526667	0.0843333	0.07225	0.0793333	0.07135	0.0551667	0.0943333
6	0.0744585	0.0952914	0.0921111	0.0665559	0.0645528	0.0754283	0.0644954	0.100321	0.0631485
9	0.0605429	0.0733495	0.0695325	0.0735221	0.103425	0.0659532	0.0735922	0.0553529	0.084231
12	0.0745958	0.0712424	0.0748299	0.0712391	0.105918	0.0844948	0.0743949	0.0652543	0.0962482
15	0.130924	0.0981284	0.128316	0.0863991	0.0823358	0.0785886	0.107592	0.0785986	0.128359
18	0.118184	0.110381	0.108752	0.112158	0.0868518	0.0985818	0.130716	0.100438	0.131424
21	0.0913249	0.128186	0.104758	0.104782	0.108128	0.127285	0.075815	0.0769249	0.121769
24	0.0732919	0.081191	0.0963299	0.107194	0.0913289	0.126659	0.0845813	0.0763369	0.0658624
27	0.0760813	0.0734853	0.114954	0.0893751	0.0797294	0.0794468	0.110024	0.0693345	0.067044
30	0.104344	0.0879534	0.0743852	0.0708236	0.0902992	0.090296	0.0909392	0.0874395	0.065382
33	0.116259	0.0813469	0.0816993	0.105955	0.0803848	0.105929	0.0983829	0.0669495	0.0775946
36	0.087035	0.0783359	0.109924	0.0978348	0.0883859	0.10933	0.106324	0.118894	0.0924924
39	0.116352	0.132848	0.110278	0.115239	0.112919	0.132869	0.0953492	0.133003	0.0768424
42	0.162839	0.132382	0.181129	0.121104	0.109591	0.13235	0.131201	0.141145	0.121423
45	0.167142	0.136857	0.133182	0.160325	0.155393	0.135935	0.111239	0.155074	0.104322
48	0.144424	0.12345	0.128014	0.138123	0.10892	0.118231	0.105233	0.0823277	0.109959
51	0.0848129	0.113847	0.110513	0.0864393	0.0953447	0.0902487	0.119395	0.110289	0.0818693
54	0.107124	0.0894992	0.0945493	0.108949	0.110539	0.116438	0.0918493	0.0828454	0.0696849
57	0.111458	0.109085	0.0864392	0.096924	0.0866935	0.0925903	0.114935	0.0929232	0.0718239
60	0.107146	0.096933	0.106569	0.0914966	0.137524	0.117592	0.084955	0.111496	0.0964904
63	0.0935623	0.125305	0.132496	0.143935	0.121359	0.113395	0.118543	0.134824	0.0977504
66	0.173285	0.125935	0.10236	0.0983299	0.153494	0.164393	0.140531	0.123859	0.116954
69	0.115934	0.135824	0.1235	0.0883205	0.135433	0.128593	0.102359	0.11912	0.160453
72	0.0853953	0.119046	0.156953	0.101326	0.11284	0.0983835	0.10133	0.0894283	0.0797539
Table 1.1.2 Amount of consumed food of S. litura larvae during 6LD1 to 6LD3 under DD [g]
Time (h)	Group#1	Group#2	Group#3	Group#4	Group#5	Group#6	Group#7	Group#8	Group#9
0	0.0471702	0.0392743	0.0380509	0.0310615	0.0498367	0.0472675	0.0620905	0.0613883	0.0630009
3	0.057997	0.0617055	0.0587899	0.0618428	0.0584855	0.0510905	0.0760795	0.0605389	0.0642283
6	0.0535714	0.0489896	0.0457	0.0624964	0.0654954	0.0638681	0.0513709	0.0670599	0.054483
9	0.0550798	0.0527065	0.0738093	0.0416655	0.0349263	0.0632235	0.0725803	0.0503955	0.0695701
12	0.0538303	0.0421614	0.0615965	0.0584894	0.0833754	0.0946281	0.0603689	0.068438	0.0616323
15	0.0752004	0.0675939	0.0635829	0.0677309	0.0530681	0.0949661	0.059192	0.0779317	0.0727462
18	0.0720929	0.07818	0.0732222	0.0692464	0.10966	0.0597059	0.0834952	0.0636063	0.0734852
21	0.0759137	0.0803581	0.0976312	0.0620769	0.0524052	0.0929985	0.0910052	0.0835769	0.0931009
24	0.0616322	0.0579463	0.0751705	0.0925251	0.0805599	0.0810701	0.0632609	0.0927594	0.0777963
27	0.0676862	0.0878159	0.068782	0.0816069	0.102747	0.101	0.0780165	0.0531094	0.055191
30	0.0725803	0.0648359	0.0617723	0.0716384	0.0516467	0.0673653	0.0874288	0.0681792	0.0775221
33	0.0580706	0.0522018	0.0830818	0.0674856	0.102351	0.113572	0.0733702	0.0686863	0.0727334
36	0.078171	0.0727436	0.124182	0.0775769	0.115079	0.0845729	0.0985852	0.0786926	0.0777394
39	0.114372	0.103973	0.0733302	0.0811431	0.0926054	0.0710988	0.114375	0.102515	0.0955409
42	0.0922388	0.109304	0.115686	0.0951661	0.090838	0.121279	0.0941671	0.116081	0.0937862
45	0.0679405	0.0687709	0.101606	0.0927454	0.066796	0.0960869	0.0996709	0.083267	0.0756859
48	0.0945803	0.11459	0.0924852	0.0717418	0.0638356	0.0828288	0.0890794	0.0724666	0.0927108
51	0.077543	0.0621765	0.0625428	0.0679409	0.0935971	0.0691821	0.103478	0.0724957	0.0996852
54	0.0534816	0.0988386	0.0936423	0.0934909	0.10784	0.0816305	0.0952061	0.0641163	0.0529319
57	0.059597	0.0917424	0.0618392	0.0616419	0.0928389	0.114963	0.062062	0.0718283	0.098171
60	0.0781862	0.0635714	0.0915709	0.0775962	0.112448	0.0944861	0.0904796	0.101642	0.0750963
63	0.0961819	0.114942	0.0987902	0.119777	0.0816064	0.0845769	0.113629	0.0936375	0.0779974
66	0.103414	0.0875683	0.0735999	0.0935593	0.0638456	0.0846852	0.105372	0.0635839	0.0913704
69	0.0746865	0.0531965	0.104141	0.0692753	0.122392	0.0999853	0.0675747	0.0925362	0.0660924
72	0.0741702	0.0927432	0.0805086	0.103106	0.0983672	0.0726753	0.0962005	0.0613883	0.0630009
Table 1.2.1 Excrement weight of S. litura larvae during 6LD1 to 6LD3 under LD [g]
Time (h)	Group#1	Group#2	Group#3	Group#4	Group#5	Group#6	Group#7	Group#8	Group#9
0	0.0298912	0.0342189	0.0385921	0.0385913	0.0286838	0.0281272	0.0412384	0.0362713	0.0317582
3	0.0436292	0.0488132	0.0412645	0.0338745	0.0478893	0.0292383	0.0394238	0.0502994	0.0222167
6	0.05881	0.03595	0.0455	0.056125	0.0634437	0.0529053	0.0380778	0.0443602	0.0463066
9	0.0584213	0.0423534	0.0573167	0.0552538	0.0508989	0.0683713	0.0453242	0.0505925	0.05
12	0.0348198	0.0543712	0.0523752	0.0427851	0.0574383	0.0675713	0.0358219	0.0528793	0.0428739
15	0.05726	0.04683	0.03394	0.03924	0.05172	0.0345124	0.0421323	0.03984	0.0410123
18	0.03763	0.0419	0.0358948	0.05225	0.0505234	0.0481329	0.0365294	0.04872	0.0323403
21	0.0533423	0.05463	0.0329432	0.0377857	0.0495623	0.0450501	0.051902	0.0398678	0.0524768
24	0.04775	0.0652352	0.04687	0.05317	0.04447	0.0374	0.0455103	0.0465658	0.051234
27	0.05578	0.0618357	0.0455678	0.0557679	0.0613412	0.0488088	0.0432149	0.0465788	0.0479988
30	0.0584844	0.0674	0.0543222	0.0587673	0.05572	0.06308	0.0801435	0.05808	0.0549612
33	0.0678679	0.0666679	0.07816	0.0576882	0.0456777	0.0756588	0.0675433	0.0585748	0.0676834
36	0.0406769	0.069789	0.0832466	0.0689858	0.0484888	0.0630857	0.0496971	0.0565679	0.0607568
39	0.046789	0.0546677	0.049789	0.0380977	0.0496788	0.04831	0.06133	0.0539	0.0676715
42	0.0454545	0.04306	0.0479987	0.0679767	0.0486789	0.0569765	0.0546735	0.043798	0.0386568
45	0.056788	0.0396983	0.0567547	0.05387	0.0342271	0.0442902	0.0482394	0.0542421	0.046889
48	0.0587857	0.04395	0.0332423	0.0556779	0.0566667	0.0517738	0.03492	0.07079	0.0602391
51	0.06346	0.0468423	0.05572	0.0693295	0.0471529	0.06255	0.0351	0.0610526	0.0359029
54	0.0681641	0.0650231	0.0420924	0.05211	0.0702883	0.0592829	0.04581	0.07243	0.08037
57	0.0832	0.04373	0.0484	0.07	0.08588	0.06478	0.0482852	0.0851329	0.05524
60	0.06478	0.0563232	0.0518	0.05993	0.07172	0.07448	0.0625472	0.0521102	0.07833
63	0.05943	0.05525	0.05192	0.06342	0.04385	0.05686	0.03279	0.07	0.08588
66	0.06187	0.0442415	0.05345	0.0672175	0.05229	0.05289	0.06113	0.05418	0.04476
69	0.06983	0.05957	0.04305	0.04989	0.05795	0.04234	0.0512793	0.0521421	0.0630329
72	0.03415	0.0648588	0.05014	0.0515143	0.0580199	0.06313	0.0589805	0.04071	0.04286
Table 1.2.2 Excrement weight of S. litura larvae during 6LD1 to 6LD3 under DD [g]
Time (h)	Group#1	Group#2	Group#3	Group#4	Group#5	Group#6	Group#7	Group#8	Group#9
0	0.0242123	0.02584	0.0291321	0.0429124	0.0204049	0.0245483	0.0345559	0.0305924	0.0300793
3	0.0326343	0.0338298	0.0270967	0.0175129	0.041553	0.0175053	0.0290221	0.0467322	0.0365357
6	0.0383654	0.0554042	0.0290221	0.0264689	0.0191335	0.0256089	0.00691081	0.0531338	0.0514498
9	0.0337981	0.032396	0.0467322	0.0217087	0.0464647	0.053234	0.0514493	0.0225353	0.043113
12	0.0555544	0.0416617	0.0364669	0.0264607	0.0564913	0.0412133	0.026499	0.0218024	0.0524491
15	0.0342468	0.0346046	0.0333	0.0356163	0.0360424	0.0487984	0.029109	0.0364265	0.0321544
18	0.0227944	0.0480989	0.0186679	0.0411838	0.0271105	0.0466322	0.0302029	0.0376139	0.0421429
21	0.0424588	0.0551907	0.0234764	0.0472116	0.0354544	0.0201871	0.039083	0.0356439	0.0415111
24	0.0370335	0.0221314	0.0360424	0.036662	0.0536544	0.0412592	0.0473544	0.0764559	0.0421402
27	0.047213	0.0372305	0.0364551	0.043642	0.0465103	0.0543062	0.0524509	0.052541	0.0464602
30	0.059083	0.0537461	0.0495668	0.0464224	0.0453451	0.042446	0.037216	0.038306	0.047504
33	0.0246544	0.0561878	0.0426972	0.0512711	0.0464265	0.0585311	0.0301871	0.0577371	0.0483568
36	0.0371806	0.034151	0.0438925	0.0514688	0.0526544	0.0531393	0.039083	0.0375515	0.0574602
39	0.0240484	0.0284712	0.0491248	0.0686801	0.0393211	0.029425	0.0371806	0.044212	0.0395429
42	0.03326	0.0194562	0.0526164	0.05021	0.0402449	0.0465109	0.0456195	0.0457733	0.0336155
45	0.0514688	0.0268666	0.029425	0.0218794	0.0525382	0.055412	0.0301563	0.0368666	0.0256041
48	0.0276544	0.0534598	0.0401331	0.0455938	0.0221428	0.046506	0.0458031	0.0372101	0.0177993
51	0.0531393	0.0590969	0.0461782	0.0461185	0.041099	0.0375359	0.0423603	0.0375967	0.0228133
54	0.039083	0.0537461	0.0495668	0.0462378	0.0268103	0.0526311	0.0383654	0.0582981	0.0521429
57	0.0267404	0.0426196	0.0472116	0.036662	0.043642	0.0364224	0.0638211	0.0514688	0.0379108
60	0.0421442	0.022716	0.0324344	0.0436544	0.0465103	0.0434509	0.0364265	0.0476544	0.0493711
63	0.0327159	0.0226197	0.0529813	0.0477211	0.0433196	0.042446	0.0343211	0.0451393	0.029425
66	0.053243	0.0293109	0.039083	0.0773544	0.0524509	0.0232702	0.0201871	0.039083	0.0371806
69	0.0381503	0.0382391	0.0355991	0.0464559	0.052541	0.0441703	0.0577371	0.0273646	0.044212
72	0.0242123	0.02854	0.0429132	0.0329124	0.0430049	0.0524483	0.0455595	0.0305924	0.0360793
Table 1.3.1 Percentage of active larvae during 6LD1 to 6LD3 under LD
Time (h)	Group#1	Group#2	Group#3	Group#4	Group#5	Group#6	Group#7	Group#8	Group#9
0	21.4729	24.7903	29.4978	28.5458	30.3863	28.8911	32.7561	34.1901	32.9858
3	28.3286	43.4394	31.9818	23.4524	34.9224	41.4323	25.4234	28.9148	29.9434
6	24.8293	23.9481	29.9314	30.4913	35.9211	19.9431	27.7238	28.4281	26.9483
9	27.8833	19.9013	38.9123	28.9448	24.9382	26.3843	27.9383	23.9434	31.9483
12	46.4291	35.9321	42.3819	30.9857	39.9433	38.9482	29.4829	28.9348	27.4392
15	39.9482	61.9492	49.9221	42.4882	45.9202	36.4921	37.9381	39.9101	40.0485
18	48.9104	57.942	53.1849	48.8149	54.8592	62.4921	59.9413	68.2893	63.4291
21	74.1819	71.1748	64.4253	72.0491	53.4981	59.9215	63.8529	53.9482	59.8482
24	50.0428	61.9423	58.4812	62.9482	50.1881	52.9201	38.8492	43.4919	55.3859
27	56.8429	61.4928	52.4821	37.8282	42.9596	51.8328	47.4184	52.8281	37.8584
30	49.2762	24.2234	33.0516	29.2369	36.0906	32.4837	36.2738	29.882	20.6105
33	28.0481	36.3919	29.8194	33.9319	40.9403	22.3919	44.1958	35.5857	34.5598
36	34.3274	47.8313	46.6457	34.6973	29.8944	31.6279	33.4908	28.7019	38.2977
39	58.1965	61.1116	54.9141	50.9592	46.4627	64.1931	55.2682	48.141	58.3427
42	72.7265	61.8968	66.8965	53.1617	58.9592	51.9582	58.2948	61.2944	71.2946
45	56.3294	48.5892	58.0242	47.2884	62.4202	70.6448	67.7612	77.1983	71.704
48	59.9284	44.9592	51.8491	55.2912	65.5011	60.1234	55.1833	62.0161	42.5995
51	29.7838	44.7311	33.5592	44.7445	36.5982	32.9913	26.7814	30.3896	52.1181
54	33.1341	36.4377	37.6241	47.2576	43.3487	32.1314	46.5026	27.1668	33.1286
57	33.412	34.4991	29.4901	47.1819	32.3949	25.4914	31.0491	26.4992	27.4981
60	33.9592	36.4292	37.8209	28.2993	39.9502	28.4292	31.492	51.3945	46.8342
63	52.0828	52.0492	42.4293	62.4929	48.5929	57.9392	57.5929	60.3828	70.9592
66	79.7787	66.3048	73.6584	67.1266	60.2936	72.7471	66.5515	74.144	53.1341
69	61.2709	52.5787	63.1742	51.1179	68.1109	77.3471	74.1088	84.7067	78.5366
72	55.3293	58.3291	51.3922	59.3491	57.1831	49.9423	47.4829	46.9502	58.4829
Table 1.3.2 Percentage of active larvae during 6LD1 to 6LD3 under DD
Time (h)	Group#1	Group#2	Group#3	Group#4	Group#5	Group#6	Group#7	Group#8	Group#9
0	37.5306	32.0086	36.5333	30.9601	32.1485	32.5042	43.6147	26.7457	33.5188
3	34.8759	31.9412	42.5992	28.9512	42.5984	39.9143	38.4219	28.5911	36.8243
6	38.1491	37.4921	29.9924	43.9023	38.8184	36.1903	29.0423	33.4911	46.9301
9	29.952	32.9287	33.8145	54.7964	36.9237	30.8066	26.8803	30.5718	31.6593
12	26.2522	25.3205	31.6466	32.2386	37.9796	21.086	29.3125	30.0572	28.4926
15	29.4812	21.0418	41.1422	30.6035	26.3673	27.8963	29.5393	25.3155	33.7791
18	29.0898	37.9912	44.8106	32.7614	42.2323	41.1802	31.1724	30.5929	29.0116
21	42.2375	35.4993	52.7829	44.923	48.5517	38.5833	40.1122	42.1972	42.3435
24	28.7133	41.2624	56.2327	51.6123	58.003	66.0733	43.3763	32.2027	47.064
27	38.433	55.2535	38.1173	46.1779	56.5639	23.3554	47.5121	57.0398	43.2779
30	52.9106	35.492	30.8325	36.5555	53.0642	55.9527	41.0755	45.9842	58.5598
33	40.1003	35.0167	55.4896	39.996	45.4214	29.8031	50.1358	35.8555	40.0279
36	52.1	25.6116	34.9456	30.9123	38.1588	34.3452	38.3525	31.5944	21.7916
39	29.6554	38.4774	31.5282	35.8764	43.2864	23.6751	46.7285	27.625	36.5403
42	36.2946	50.5723	49.3188	36.6857	31.6075	33.4404	35.41	30.3467	40.4924
45	43.5315	64.6137	58.061	53.8795	49.1253	37.8717	58.4354	50.8998	41.686
48	56.8942	35.4439	40.7301	56.2082	62.3379	54.9357	31.6354	64.8069	45.3802
51	59.5574	51.3737	31.3493	49.9983	35.9973	44.6932	41.6443	41.6222	55.8131
54	23.3627	47.5356	54.8204	58.4597	49.2547	63.5688	58.3456	45.57	45.0407
57	31.4906	47.2944	35.4823	47.3086	38.6955	34.8819	28.3162	32.1311	55.1048
60	35.0329	38.5258	39.7802	49.9657	45.8329	33.9727	49.1675	28.7236	35.0271
63	35.3267	36.4761	31.1801	49.8857	34.2513	26.9522	32.8284	28.0178	29.0739
66	35.9053	38.5168	39.9883	29.921	42.2396	30.0584	33.2967	54.3397	49.5181
69	55.0675	55.0319	44.8608	36.0741	51.3776	61.2595	60.8933	43.8431	35.0256
72	54.3505	50.1045	47.8794	63.9734	46.7488	38.9159	38.3653	48.3929	36.179

## Sheet: Fig.2
Table 2.1 The percentage of detoxification genes with peak expression at specific time points in the fat body
Time	ZT0	ZT3	ZT6	ZT9	ZT12	ZT15	ZT18	ZT21
Gene Number	26	34	35	36	30	14	13	36
Percentage	11.6071	15.1786	15.625	16.0714	13.3929	6.25	5.80357	16.0714
Table 2.2 The percentage of detoxification genes with peak expression at specific time points in the midgut
Time	ZT0	ZT3	ZT6	ZT9	ZT12	ZT15	ZT18	ZT21
Gene Number	28	38	36	49	10	13	9	30
Percentage	13.1455	17.8404	16.9014	23.0047	4.69484	6.10329	4.22535	14.0845
Table 2.3 RT-qPCR data of three representative detoxification genes
Time	ZT0	ZT3	ZT6	ZT9	ZT12	ZT15	ZT18	ZT21
P450-082	0.534839	0.961363	1.29467	0.603404	0.473951	0.273013	0.340101	0.421533
	0.491491	0.833942	1.35063	0.498101	0.353212	0.295953	0.3629	0.466368
	0.468191	0.955955	1.18616	0.574239	0.419629	0.30462	0.393208	0.520425
GST022	2.34542	2.4355	2.96449	1.61559	1.06323	0.739312	0.604843	0.544889
	1.93736	2.80281	2.86394	1.43416	1.12254	0.795706	0.681629	0.454113
	1.98206	2.15344	2.76163	1.92234	0.925442	0.957774	0.723299	0.529249
COE051	0.252836	0.542037	0.459048	0.216292	0.145991	0.196545	0.171925	0.179056
	0.261971	0.481532	0.477551	0.287138	0.15433	0.147374	0.17355	0.23161
	0.172477	0.451187	0.511049	0.202489	0.181364	0.150752	0.191332	0.18632

## Sheet: Fig.4
Table 4.1 The statistics of larval imidacloprid sensitivity after knockdown of Clk+Bmal1 and Cwo
	Time after treatment	6 h			12 h			18 h			24 h
	knockdown gene	Group#1	Group#2	Group#3	Group#1	Group#2	Group#3	Group#1	Group#2	Group#3	Group#1	Group#2	Group#3
Numbers of affected larvae (10 total treated per group)	Clk+Bmal1	5	4	5	6	7	7	5	4	4	2	4	3
	Cwo	2	2	1	1	0	1	1	0	1	1	0	0
	GFP	2	1	2	2	1	1	2	1	0	1	0	0

## Sheet: Fig.6
Table 6.1 Upstream location of canonical (CACGTG) and non-canonical (CANNTG) E-box of detoxification gene transcription start sites [bp]
E-box sequences	CACGTG	CAACTG	CACATG	CACCTG	CAGGTG	CATGTG
COE051	-822			-1444
GST035				-2231		-1376
P450-082	-520,-1506	-144
Table 6.2 Relative luciferase activity for the promoters of SlituP450-082 induced by co-transfection of Spli-221 cells with the five over-expression vectors [x 102 unit]
	Test Groups			Ctrl Groups
	Experiment 1	Experiment 2	Experiment 3	Experiment 1	Experiment 2	Experiment 3
OE SlituClk+Bmal1	2.53648	2.81791	2.90887	1.73897	1.60327	1.3249
OE SlituCwo	0.868056	0.580461	0.525045	1.90358	1.72198	1.56301
OE SlituPer	1.12548	1.51415	1.5061	1.83797	1.90327	1.3249
OE SlituBmal1	2.62694	2.09447	2.72713	1.80475	1.48073	1.00303
OE SlituClk	3.04953	3.39609	3.08223	1.96398	1.79858	1.66671
Table 6.3 Relative luciferase activity for the promoters of SlituGST035 induced by co-transfection of Spli-221 cells with the five over-expression vectors [x 102 unit]
	Test Groups			Ctrl Groups
	Experiment 1	Experiment 2	Experiment 3	Experiment 1	Experiment 2	Experiment 3
OE SlituClk+Bmal1	2.73552	1.72271	2.40331	1.32736	1.72311	1.31952
OE SlituCwo	0.535294	0.972203	0.990783	2.13647	1.65215	1.81478
OE SlituPer	1.37967	1.34459	1.16017	1.50961	1.1116	1.87518
OE SlituBmal1	1.83551	2.02542	1.93302	1.32736	1.72311	1.31952
OE SlituClk	2.53529	2.9722	2.99078	1.80058	1.58816	2.32736
Table 6.4 Relative luciferase activity for the promoters of SlituCOE051 induced by co-transfection of Spli-221 cells with the five over-expression vectors [x 102 unit]
	Test Groups			Ctrl Groups
	Experiment 1	Experiment 2	Experiment 3	Experiment 1	Experiment 2	Experiment 3
OE SlituClk+Bmal1	2.87348	3.00117	2.32334	1.73299	1.76479	1.46869
OE SlituCwo	0.938243	0.837148	1.09328	1.89832	1.79382	1.63524
OE SlituPer	1.13983	0.871843	1.23438	1.72379	1.6823	1.93495
OE SlituBmal1	2.63748	2.04183	2.39238	1.67326	1.73647	1.48912
OE SlituClk	2.74824	2.51925	2.98847	1.86724	1.86327	1.69675
Table 6.5 Relative luciferase activity of mutated and normal E-box sequences of SlituP450-082 induced by co-transfection of SlituClk and SlituBmal1 [x 102 unit]
	Mutation Groups			Ctrl Groups
	Experiment 1	Experiment 2	Experiment 3	Experiment 1	Experiment 2	Experiment 3
OE SlituClk	1.28923	1.62734	1.03835	4.2948	3.88429	3.2226
OE SlituBmal 1	0.923482	1.23432	1.17385	2.69416	3.47113	2.79566

## Sheet: Fig.7
Table 7.1 The statistics of affected larvae after topical treatment of imidacloprid
		Experiment 1			Experiment 2			Experiment 3
	Circadian time settings	Group#1	Group#2	Group#3	Group#1	Group#2	Group#3	Group#1	Group#2	Group#3
Numbers of affected larvae (10 total treated per group)	Day[LD]	4	3	4	3	3	3	2	3	3
	Night[LD]	5	5	5	6	7	7	5	6	5
	Day[DD]	4	5	4	3	2	3	4	2	3
	Night[DD]	5	5	5	4	4	6	5	6	4
